# Supplementary material for: High-throughput screening for cell binding and repulsion peptides on multifunctionalized surfaces
Source: Commun Biol. 2024 Jul 17;7:870. doi: 10.1038/s42003-024-06541-7 (PMC11255233; doi:10.1038/s42003-024-06541-7)
Supplement: Supplementary file 4 — Supplementary Data 1 [file 42003_2024_6541_MOESM4_ESM.xlsx]

## Sheet: Sheet1
ID	Column	Row	F532 Mean	F532 Median	B532 Median	B532 SD	Signal 532	SNR 532	F532 |log Mean/Median|
AAALGGHPLLGVSAT	6	43	5231.14	2218	15028	19299.8	-12810	-0.663736	0.858023
AAALGGHPLLGVSAT	86	53	10073.8	4211	5876	14097.3	-1665	-0.118108	0.872239
AAALGGHPLLGVSAT	83	54	10341.1	6546	10836	12166.3	-4290	-0.352613	0.457277
AAALGGHPLLGVSAT	61	107	13085.6	8014	20570	15422.3	-12556	-0.814146	0.490322
AAALGGHPLLGVSAT	25	176	11458.9	4940	13268	14811.5	-8328	-0.562267	0.841399
AAALGGHPLLGVSAT	23	218	13685.2	7680	13256	13890	-5576	-0.401439	0.577696
AAALGGHPLLGVSAT	86	259	4447.35	2017	2746	17287.3	-729	-0.0421697	0.790697
AAGATRVFVAMVAAA	77	91	7877.53	2193	7731	14961.7	-5538	-0.370145	1.27874
AAGATRVFVAMVAAA	47	159	6300.9	2514	24337.5	19177.4	-21823.5	-1.13798	0.918817
AAGATRVFVAMVAAA	52	238	15003.8	2413	28548	23231.1	-26135	-1.125	1.82743
AAGATRVFVAMVAAA	20	257	6997.47	2181	3079	16178.9	-898	-0.0555046	1.16577
AAGATRVFVAMVAAA	26	259	5859.94	2243	3010	14885	-767	-0.0515286	0.960325
AAGATRVFVAMVAAA	26	270	3878.43	2080	3381	15740.8	-1301	-0.0826515	0.623063
AAGATRVFVAMVAAA	12	297	3896.48	2344	3249	20086.1	-905	-0.045056	0.508215
AAGHPGSAVSAAPGI	40	35	13598.3	4126	9826.5	18969.5	-5700.5	-0.300508	1.19264
AAGHPGSAVSAAPGI	30	122	16260.6	9208	11345	18195.1	-2137	-0.117449	0.568674
AAGHPGSAVSAAPGI	30	139	13481.9	5710	6712	13619.1	-1002	-0.0735734	0.859129
AAGHPGSAVSAAPGI	76	154	3107.45	2174	7888	10427	-5714	-0.548002	0.357234
AAGHPGSAVSAAPGI	75	204	13364.1	2338	3233.5	12086.6	-895.5	-0.0740903	1.74328
AAGHPGSAVSAAPGI	57	237	15559	2639	3526	20466	-887	-0.0433401	1.77424
AAGHPGSAVSAAPGI	45	257	2220.21	2111	2998	18035.3	-887	-0.0491812	0.05044
AALGGHPLAGATRVF	90	133	11895.8	10788.5	7291	12157	3497.5	0.287694	0.0977004
AALGGHPLAGATRVF	21	252	20022.9	16493	11112	16445.2	5381	0.327207	0.193942
AALGGHPLAGHPGSA	59	126	13393.4	4575	19661	18246.8	-15086	-0.826776	1.07415
AALGGHPLAGHPGSA	16	190	6653.36	2966	13092	15570.8	-10126	-0.650322	0.807908
AALGGHPLALGAAGA	7	15	24029.7	2897	7793.5	22489.5	-4896.5	-0.217724	2.11562
AALGGHPLALGAAGA	55	143	5359.12	2815	18517	20338.9	-15702	-0.77202	0.643838
AALGGHPLAMCCPGN	17	37	32176.7	29243.5	12181	15298	17062.5	1.11534	0.0955853
AALGGHPLAMCCPGN	21	95	21894.8	18563.5	12929	13993.5	5634.5	0.402652	0.165052
AALGGHPLATLNSVL	58	201	12665.8	8510.5	14808	14691.7	-6297.5	-0.428643	0.397604
AALGGHPLATLNSVL	11	220	19712.6	16389	11109	18268.9	5280	0.289016	0.184646
AALGGHPLATRVFVA	26	130	20020.7	18950	15493	12369.2	3457	0.279485	0.0549648
AALGGHPLATRVFVA	44	149	21788	19604	22501	14196.4	-2897	-0.204066	0.105628
AALGGHPLCAEDEEC	61	157	30522	28135.5	13934	14106.5	14201.5	1.00673	0.0814146
AALGGHPLCAEDEEC	12	228	27554.4	25113	12206	14696	12907	0.878264	0.0927762
AALGGHPLCARHFWS	11	29	39411.8	36372	4852	17305.5	31520	1.82139	0.0802658
AALGGHPLCARHFWS	44	194	47712.7	46402	22048.5	20121.8	24353.5	1.21031	0.0278559
AALGGHPLCASPTRG	9	193	9235.95	2639	6411	17230.3	-3772	-0.218916	1.2527
AALGGHPLCASPTRG	38	212	20110	13840	9038	17236.3	4802	0.278597	0.373653
AALGGHPLCCPGNYC	61	59	25777.9	24016	18825	12626.8	5191	0.41111	0.070798
AALGGHPLCCPGNYC	82	142	19951.2	19025.5	10037	11159	8988.5	0.805496	0.0475091
AALGGHPLCGTDEYC	10	6	38931.1	35609	20840	17680.3	14769	0.835334	0.0891942
AALGGHPLCGTDEYC	31	130	36132.8	32673	19233	16162	13440	0.83158	0.100652
AALGGHPLCKNGICV	72	110	18819.5	17288	11647	11961.7	5641	0.471587	0.0848831
AALGGHPLCKNGICV	80	231	17783.2	13642	5990	16389.8	7652	0.466874	0.265101
AALGGHPLCLRSSDC	27	155	23897.1	22726	14557	15712.8	8169	0.519895	0.0502466
AALGGHPLCLRSSDC	24	186	21556.3	20673	11181	11321.6	9492	0.838394	0.0418387
AALGGHPLCMRHAMC	7	175	20570.7	18158	13520	13855.8	4638	0.334733	0.124756
AALGGHPLCMRHAMC	84	175	23120.1	21868	7080	11896.5	14788	1.24306	0.0556797
AALGGHPLCYCGEGL	35	69	30071	26898	20823.5	13960.9	6074.5	0.43511	0.111508
AALGGHPLCYCGEGL	75	128	21931.9	20389.5	13645	12806.7	6744.5	0.526638	0.0729212
AALGGHPLDAGVQIC	24	177	22260.2	19965.5	15968	14447.6	3997.5	0.27669	0.108795
AALGGHPLDAGVQIC	36	188	26145.8	24525	15506	14333.2	9019	0.629238	0.063994
AALGGHPLEDEECGT	41	57	36319.8	33048	14148	16017.2	18900	1.17998	0.0944009
AALGGHPLEDEECGT	84	251	26157.1	22946	9516	15417.2	13430	0.871106	0.130977
AALGGHPLEECGTDE	48	22	34504.2	31248	19073	17671.2	12175	0.688974	0.0991271
AALGGHPLEECGTDE	64	74	29243.6	26213	16713	14165.8	9500	0.670628	0.109406
AALGGHPLEGLSCRI	5	64	32787.3	29977.5	16078	18244.2	13899.5	0.761859	0.0895941
AALGGHPLEGLSCRI	11	80	33545.2	29816	10069	16712.8	19747	1.18155	0.117847
AALGGHPLEGSVCLR	41	195	45134.1	44461	32941	23236.7	11520	0.495768	0.0150265
AALGGHPLEGSVCLR	59	268	28793.7	25073	2727	17855.4	22346	1.2515	0.138364
AALGGHPLEYCASPT	6	136	38020.8	35204	3117	15722.4	32087	2.04085	0.076975
AALGGHPLEYCASPT	47	209	32750	29071	20858	16823.1	8213	0.488198	0.119161
AALGGHPLFWSKICK	13	82	11628.1	2746	7976	14535.7	-5230	-0.359803	1.44328
AALGGHPLFWSKICK	73	279	4945.94	2130	2935	18179.9	-805	-0.0442797	0.842445
AALGGHPLGAAGHPG	12	7	13497.2	4556	16449	13629.7	-11893	-0.872582	1.08604
AALGGHPLGAAGHPG	29	249	12356.4	5364	10955	14788.3	-5591	-0.378069	0.834466
AALGGHPLGGDAGVQ	86	35	29323.3	25695	6398	14424.6	19297	1.33778	0.132086
AALGGHPLGGDAGVQ	72	50	6430.75	2683	16172	11319.2	-13489	-1.19169	0.874156
AALGGHPLGNDHSTL	71	41	17853.5	15852	17071	13081.7	-1219	-0.0931839	0.118907
AALGGHPLGNDHSTL	83	61	10519.7	9465	7797	9693.47	1668	0.172075	0.105651
AALGGHPLGNKYQTI	83	19	22077.2	14116.5	22786	20678.2	-8669.5	-0.419258	0.447202
AALGGHPLGNKYQTI	54	289	15237.2	3406	23017	18253.7	-19611	-1.07436	1.4982
AALGGHPLGQVCTKH	50	165	55294.9	64778	45701	24468.4	19077	0.779659	0.158284
AALGGHPLGQVCTKH	8	193	33378.2	30543	5952	18539.1	24591	1.32644	0.0887666
AALGGHPLGSAVSAA	36	15	8524.59	2671	18082.5	17572.6	-15411.5	-0.877019	1.1605
AALGGHPLGSAVSAA	35	18	15629	4858	13026	20255.2	-8168	-0.403254	1.1685
AALGGHPLGVQICLA	14	42	31009.6	27563	12266	15932.6	15297	0.960109	0.117823
AALGGHPLGVQICLA	71	223	42352.5	39816	13991	16447.6	25825	1.57014	0.0617586
AALGGHPLGYSRRTT	25	126	16121.2	10433.5	3827	18012.5	6606.5	0.366772	0.435113
AALGGHPLGYSRRTT	39	135	14807.9	5845	22435	19313.7	-16590	-0.858976	0.929574
AALGGHPLHGLEIFQ	48	101	25601.3	22508	22755	14621.9	-247	-0.0168924	0.128773
AALGGHPLHGLEIFQ	3	188	33894.1	29852	4927	14166.8	24925	1.7594	0.126988
AALGGHPLHHQASNS	39	187	12099.8	2790	21334	18004.4	-18544	-1.02997	1.46714
AALGGHPLHHQASNS	19	235	15710	11603	8196	15045.3	3407	0.22645	0.303036
AALGGHPLHRRKGSH	64	60	17873	16068.5	18139	12630.8	-2070.5	-0.163925	0.10643
AALGGHPLHRRKGSH	80	197	11483.1	3042	9993	15494.2	-6951	-0.44862	1.32836
AALGGHPLICKPVLK	32	157	12401	3155	7812.5	15766.7	-4657.5	-0.295401	1.36879
AALGGHPLICKPVLK	80	283	12070.6	2495	5131.5	11569.3	-2636.5	-0.227888	1.57648
AALGGHPLIDNYQPY	45	142	29141.3	26066	22722	17570.7	3344	0.190317	0.111525
AALGGHPLIDNYQPY	75	214	18100	15619	10345	15707.2	5274	0.335769	0.147423
AALGGHPLIFQRCYC	66	15	23411.9	21656	16568	11780.9	5088	0.431886	0.0779623
AALGGHPLIFQRCYC	55	295	30272.8	27364.5	12118	15568.9	15246.5	0.979291	0.101004
AALGGHPLKDHHQAS	71	47	13656.1	12137	17074	12722.9	-4937	-0.388039	0.117927
AALGGHPLKDHHQAS	7	284	6939.6	2721	8743	13000.8	-6022	-0.463204	0.936245
AALGGHPLKEGQVCT	53	28	26144.8	23518	19758	15367.4	3760	0.244674	0.105886
AALGGHPLKEGQVCT	22	56	16069.1	13740	8881	11143.8	4859	0.436026	0.15659
AALGGHPLKNLPPPL	38	216	19247.2	6401.5	7071	19669.5	-669.5	-0.0340375	1.10083
AALGGHPLKNLPPPL	70	281	10734.8	2432	8032	20954.8	-5600	-0.267241	1.48478
AALGGHPLKPVLKEG	85	130	1934.37	1803	5446	13393.4	-3643	-0.272	0.0703297
AALGGHPLKPVLKEG	68	286	2616.3	2382	3067	18311.4	-685	-0.0374085	0.0938206
AALGGHPLKYQTIDN	86	178	10004.2	2671	6008	15279.8	-3337	-0.218393	1.32056
AALGGHPLKYQTIDN	16	260	27143.2	24843	10446	13780.9	14397	1.04471	0.0885487
AALGGHPLLCCARHF	37	81	39946.2	35709.5	21538	15898.5	14171.5	0.891371	0.112118
AALGGHPLLCCARHF	6	90	35452.4	33114	13884	18941.9	19230	1.01521	0.0682351
AALGGHPLLEIFQRC	89	14	16144	15374	13413	11342.1	1961	0.172895	0.0488701
AALGGHPLLEIFQRC	83	47	18943.4	16474	11779	11411.8	4695	0.411416	0.139672
AALGGHPLLGGAAGH	82	131	21979.9	20649	9076	14326	11573	0.807832	0.0624606
AALGGHPLLGGAAGH	50	237	34935.5	31426	20823.5	19571.8	10602.5	0.541724	0.105867
AALGGHPLLGVSATL	35	23	17106.8	13513	6222	13618.5	7291	0.535374	0.235822
AALGGHPLLGVSATL	77	23	12727.5	11339	16964	15601.6	-5625	-0.36054	0.115515
AALGGHPLLGVSATL	75	117	8583.41	3174	8444	8381.52	-5270	-0.628764	0.994839
AALGGHPLLGVSATL	2	166	13053.3	3249	5782	19388.4	-2533	-0.130645	1.39069
AALGGHPLLGVSATL	74	249	15618.5	13293	3312	11354.8	9981	0.879012	0.161217
AALGGHPLLGVSATL	72	250	19546.9	4349	5336	16591	-987	-0.05949	1.50287
AALGGHPLLGVSATL	55	271	24604.9	9088	2778	11214.5	6310	0.562666	0.995992
AALGGHPLLNSVLNS	17	96	17716.5	4676	12118	15677.2	-7442	-0.474703	1.33206
AALGGHPLLNSVLNS	52	117	22492.6	21041.5	21496	17020.5	-454.5	-0.0267031	0.066691
AALGGHPLLPPPLGG	60	75	16620.3	13564	21727	14548.3	-8163	-0.561097	0.203205
AALGGHPLLPPPLGG	78	133	13719.6	10911	8865	12182.8	2046	0.167942	0.229056
AALGGHPLLYPGGNK	64	37	2323.23	2218	9544	17477.4	-7326	-0.41917	0.0463526
AALGGHPLLYPGGNK	51	221	37156.2	44714	34333	24422	10381	0.425067	0.185155
AALGGHPLMMALGAA	34	90	5796.77	2602	16766	15099.4	-14164	-0.938049	0.80102
AALGGHPLMMALGAA	19	108	12386.5	4277	3079	13387.6	1198	0.0894859	1.06336
AALGGHPLNYCKNGI	3	217	13259.5	2507	3004	12992.3	-497	-0.0382535	1.66563
AALGGHPLNYCKNGI	64	236	19501.9	4952	13419	22177.8	-8467	-0.381778	1.37072
AALGGHPLNYQPYPC	6	139	32392	29645	10279.5	19530.2	19365.5	0.991564	0.0886168
AALGGHPLNYQPYPC	79	192	25698.4	24227	14739	13788	9488	0.688134	0.0589626
AALGGHPLPGNYCKN	43	31	5830.97	2564	16958	13538.2	-14394	-1.06321	0.821615
AALGGHPLPGNYCKN	31	244	5665.83	2338	10540	17805.2	-8202	-0.460651	0.885158
AALGGHPLPPLGGAA	66	69	11800.6	6187.5	15921	15225.1	-9733.5	-0.639305	0.645618
AALGGHPLPPLGGAA	12	126	12901.3	2941	3268	13553.7	-327	-0.0241263	1.47858
AALGGHPLQICLACR	70	51	16071.7	14207.5	15380	10980.8	-1172.5	-0.106777	0.123289
AALGGHPLQICLACR	48	71	19980.7	19431	19642	11884	-211	-0.0177549	0.0278961
AALGGHPLQNHFRGE	88	60	18219	16728.5	12354	12418.4	4374.5	0.35226	0.0853523
AALGGHPLQNHFRGE	73	156	38657.4	34857.5	17850	12089.4	17007.5	1.40681	0.10347
AALGGHPLQRCYCGE	22	45	33869.2	31022.5	13670	15363.8	17352.5	1.12944	0.0877918
AALGGHPLQRCYCGE	8	88	21928.9	20606	9359	16092	11247	0.698918	0.062224
AALGGHPLQTIDNYQ	88	109	9531.98	8403	10597	14764.1	-2194	-0.148603	0.126064
AALGGHPLQTIDNYQ	71	137	20374	18887	9830	9861.74	9057	0.918398	0.0757843
AALGGHPLRHAMCCP	70	138	19454.1	18196	8340	9303.52	9856	1.05938	0.0668555
AALGGHPLRHAMCCP	11	276	16039.1	14525	14755	9656.02	-230	-0.0238193	0.0991563
AALGGHPLRHFWSKI	88	17	23952.8	22330	7973	14862.2	14357	0.966004	0.0701525
AALGGHPLRHFWSKI	53	59	23186.7	21331	21425	16499.1	-94	-0.00569728	0.0834187
AALGGHPLRKRRKRC	44	15	31604.9	29298	10440	15108.3	18858	1.24819	0.0757923
AALGGHPLRKRRKRC	87	18	20452.1	19667	14550	14095.7	5117	0.363019	0.039144
AALGGHPLRLHTCQR	46	80	30699	26408.5	23108	17550.6	3300.5	0.188056	0.150545
AALGGHPLRLHTCQR	89	243	50914.6	65535	41436	24559.4	24099	0.981253	0.252435
AALGGHPLRSSDCAS	75	201	15492.9	12445	6392	15969	6053	0.379046	0.219061
AALGGHPLRSSDCAS	88	216	17499.6	15119	3337	10475.6	11782	1.1247	0.146226
AALGGHPLRTTLSSK	31	57	3531.33	2149	6436	19342.1	-4287	-0.221641	0.496672
AALGGHPLRTTLSSK	29	286	7071.17	2489	6172	15412.4	-3683	-0.238964	1.04414
AALGGHPLSAAPGIL	90	33	15369.5	12690	11879	18329.3	811	0.044246	0.191569
AALGGHPLSAAPGIL	48	256	23269.1	11706.5	3029	15190.1	8677.5	0.571259	0.686984
AALGGHPLSDCASGL	45	154	27866.1	25017.5	25600	15438	-582.5	-0.0377316	0.107835
AALGGHPLSDCASGL	24	285	21908.1	19462.5	12822	12294.2	6640.5	0.540134	0.118367
AALGGHPLSFGNDHS	71	40	19601.8	18498	16439	11852.2	2059	0.173723	0.0579593
AALGGHPLSFGNDHS	6	47	21351.8	20643	14940	13890.7	5703	0.410562	0.0337593
AALGGHPLSGLCCAR	36	28	20472.6	18837	13944	11748	4893	0.416495	0.0832649
AALGGHPLSGLCCAR	32	208	17272	13548	16279	16426.1	-2731	-0.16626	0.242848
AALGGHPLSNAIKNL	52	173	30643	29053	20107	20151.7	8946	0.443932	0.0532835
AALGGHPLSNAIKNL	51	234	2393.63	2338	3331	19953.3	-993	-0.0497662	0.0235152
AALGGHPLSNSSRLH	64	83	30186.4	26692.5	16725	14335.2	9967.5	0.695318	0.12301
AALGGHPLSNSSRLH	23	261	20514.4	19890	4475	15366.6	15415	1.00315	0.030908
AALGGHPLSRRTTLS	51	258	2496.05	2162	3123	20448.4	-961	-0.0469963	0.143676
AALGGHPLSRRTTLS	75	260	9023.78	2250	2734	11822.4	-484	-0.0409393	1.38893
AALGGHPLSSKMYHT	66	189	15757	8287	3281	16120.2	5006	0.310542	0.642595
AALGGHPLSSKMYHT	4	282	15099.6	7002	8504	14495.9	-1502	-0.103616	0.76847
AALGGHPLSTLDGYS	81	18	38610.8	35131	11577	18866	23554	1.24849	0.0944478
AALGGHPLSTLDGYS	65	222	35148	31404	10270	19275.3	21134	1.09643	0.112633
AALGGHPLSVCLRSS	61	64	19026.3	17102	16549	10955.6	553	0.0504767	0.106627
AALGGHPLSVCLRSS	55	152	20306.9	16964	19607	19153.9	-2643	-0.137987	0.179867
AALGGHPLTDEYCAS	15	137	25143.5	23598	11169	14103.9	12429	0.881244	0.0634359
AALGGHPLTDEYCAS	70	236	38179.6	34967	5902	16698.7	29065	1.74055	0.0878976
AALGGHPLTESFGND	85	224	26916.3	24822.5	11291.5	14260.3	13531	0.948857	0.0809834
AALGGHPLTESFGND	75	254	24665	22457	8617	13352.4	13840	1.03652	0.0937829
AALGGHPLTKGQEGS	89	35	30518.3	29174.5	7926	15309.6	21248.5	1.38792	0.0450331
AALGGHPLTKGQEGS	5	214	6278.55	2225	2815	16383.5	-590	-0.0360118	1.03738
AALGGHPLTKHRRKG	84	61	16029.6	14230	7668	11054.6	6562	0.5936	0.119083
AALGGHPLTKHRRKG	48	204	28439	26959.5	13969	17814.7	12990.5	0.729203	0.0534254
AALGGHPLTRGGDAG	31	277	9192.2	2407	2979	11037.4	-572	-0.0518237	1.33997
AALGGHPLTRGGDAG	77	289	2661.1	2231	8230.5	15485.7	-5999.5	-0.387422	0.17629
AALGGHPLVCTKHRR	90	47	11871.1	6866.5	13614	17515.7	-6747.5	-0.385226	0.54745
AALGGHPLVCTKHRR	32	298	16795.6	8026	16034	20591.3	-8008	-0.388902	0.738432
AALGGHPLVSATLNS	84	126	3920.24	1822	7756	10808.1	-5934	-0.549032	0.766218
AALGGHPLVSATLNS	40	173	15886.1	12690	10283	13788.9	2407	0.174561	0.224633
AALGGHPLVSSDQNH	68	192	24965.5	23191	7737	14026.2	15454	1.1018	0.0737322
AALGGHPLVSSDQNH	64	231	24643.5	21941	13963	16166.8	7978	0.493481	0.116154
AALGGHPLYPCAEDE	79	35	35976.3	32062.5	11750	14685.6	20312.5	1.38316	0.115174
AALGGHPLYPCAEDE	22	193	27076.9	24952	14516	12546.2	10436	0.831806	0.0817285
AALGVLLALGAALLA	6	19	18274.2	15682	5914	15829.3	9768	0.617082	0.152974
AALGVLLALGAALLA	77	28	26487.9	24192	10971	14281.9	13221	0.92572	0.0906645
AALGVLLALGAALLA	21	36	13440.9	7777.5	10547	14242.2	-2769.5	-0.194457	0.547064
AALGVLLALGAALLA	32	61	18786.2	17568	9770	15016.2	7798	0.519304	0.0670408
AALGVLLALGAALLA	56	110	17292.7	13268	19774	15523.7	-6506	-0.419101	0.264928
AALLAVGSASEYDYV	81	98	22659	20945.5	8573	12547.9	12372.5	0.986025	0.0786351
AALLAVGSASEYDYV	49	99	22768.8	21267	18598	11157.3	2669	0.239216	0.0682364
AALLAVGSASEYDYV	18	199	22884.9	21605	12090	10163.8	9515	0.936167	0.0575538
AALLAVGSASEYDYV	6	219	29415.7	23320.5	2872	14087.8	20448.5	1.4515	0.232197
AALLAVGSASEYDYV	11	239	22253.2	21031	13928	13388.7	7103	0.530521	0.0564887
AAPGILYPGGNKYQT	56	14	6709.29	2520	20769	17845	-18249	-1.02264	0.979234
AAPGILYPGGNKYQT	76	106	6103.08	2275	7595.5	16762.1	-5320.5	-0.317412	0.986814
AAPGILYPGGNKYQT	22	117	4395.93	2243	6681	12576.7	-4438	-0.352876	0.672865
AAPGILYPGGNKYQT	69	131	16191.7	9572	4883	13750.5	4689	0.341006	0.525658
AAPGILYPGGNKYQT	63	152	10137.1	2960	8045	14969.6	-5085	-0.339688	1.23101
AAPGILYPGGNKYQT	19	213	7134.3	2388	6819.5	13158.9	-4431.5	-0.336769	1.09446
AAPGILYPGGNKYQT	42	268	2931.42	1979	2570	15229	-591	-0.0388075	0.392895
ACRKRRKRAALGGHP	74	118	9778.62	2677	10037	10729.7	-7360	-0.685947	1.2955
ACRKRRKRAALGGHP	79	219	8352.63	2470	7486	17424.3	-5016	-0.287874	1.21836
ACRKRRKRAGHPGSA	52	225	18628.3	3230	4443	22126.2	-1213	-0.054822	1.7522
ACRKRRKRAGHPGSA	61	238	5035.39	2438	4506	23889.4	-2068	-0.0865654	0.725313
ACRKRRKRAIKNLPP	33	34	13099.3	3547.5	13510	16377.4	-9962.5	-0.608308	1.30631
ACRKRRKRAIKNLPP	9	208	10119.4	2715	4421.5	14644.6	-1706.5	-0.116527	1.31566
ACRKRRKRAMCCPGN	3	214	7276.55	2363	2702	14145.5	-339	-0.0239652	1.12472
ACRKRRKRAMCCPGN	4	277	14716.7	8334	6917	13358.2	1417	0.106077	0.568638
ACRKRRKRAMVAAAL	58	71	12539.8	6451.5	24717	18268.7	-18265.5	-0.999823	0.664595
ACRKRRKRAMVAAAL	82	138	3955.34	1917	4179	17244.4	-2262	-0.131173	0.724305
ACRKRRKRATLNSVL	21	265	4234.54	2243	3381	15223.7	-1138	-0.0747518	0.63546
ACRKRRKRATLNSVL	59	297	14079.1	4937	4569	17379.9	368	0.0211739	1.04794
ACRKRRKRATRVFVA	78	131	9598.32	2671	6568	14577.1	-3897	-0.267338	1.27914
ACRKRRKRATRVFVA	43	218	24152.8	21814	15349	17323	6465	0.373204	0.101848
ACRKRRKRCAEDEEC	39	145	22853.3	21676	17627	13984.7	4049	0.289531	0.0528903
ACRKRRKRCAEDEEC	10	278	15611.7	14094.5	13130	8731.58	964.5	0.110461	0.102236
ACRKRRKRCARHFWS	13	216	39418.5	36213	13231	16987.1	22982	1.35291	0.0848163
ACRKRRKRCARHFWS	50	238	29920.3	26694	20000	16845	6694	0.397388	0.114098
ACRKRRKRCASPTRG	25	11	12623.9	5540	13055	15811.8	-7515	-0.475277	0.823594
ACRKRRKRCASPTRG	67	139	5391.53	2778	7570.5	14075.8	-4792.5	-0.340478	0.663098
ACRKRRKRCCPGNYC	4	120	24437.6	22781	9044	16816.3	13737	0.816886	0.0701969
ACRKRRKRCCPGNYC	77	198	19938.4	19057	9660	13143.8	9397	0.71494	0.0452135
ACRKRRKRCGTDEYC	34	116	32309.2	28820	19321	14988.5	9499	0.63375	0.114282
ACRKRRKRCGTDEYC	27	207	27313.8	24670	16650	13087.2	8020	0.612813	0.101806
ACRKRRKRCKNGICV	90	11	14662.3	11879	13432	18606.2	-1553	-0.083467	0.210506
ACRKRRKRCKNGICV	79	235	18034	11885.5	15050	19645.8	-3164.5	-0.161077	0.41694
ACRKRRKRCMRHAMC	19	46	28068.5	24071	15336	17949.6	8735	0.48664	0.153642
ACRKRRKRCMRHAMC	53	48	26948.7	25172	27890	21633.1	-2718	-0.125641	0.0682009
ACRKRRKRCMRHAMC	3	50	14578	11210	8460	16191.8	2750	0.169839	0.26271
ACRKRRKRCMRHAMC	55	96	20611.8	18843	19632	13054.7	-789	-0.0604382	0.0897227
ACRKRRKRCMRHAMC	25	134	31197	27933	16204	17624.2	11729	0.665507	0.110514
ACRKRRKRCMRHAMC	62	138	25266.5	23009	17593	14707.1	5416	0.368257	0.0935936
ACRKRRKRCMRHAMC	64	170	23016.7	21178	9214	14092.7	11964	0.848952	0.0832554
ACRKRRKRCRIQKDH	85	55	19489.8	17636.5	9962	11820	7674.5	0.649284	0.0999211
ACRKRRKRCRIQKDH	19	277	16151	9666.5	14638	16114.7	-4971.5	-0.308507	0.513318
ACRKRRKRCYCGEGL	65	180	22225.9	20762	15399	13174.5	5363	0.407076	0.0681334
ACRKRRKRCYCGEGL	40	195	47375.4	52802	32228	23901.5	20574	0.860783	0.108445
ACRKRRKRDHSTLDG	11	223	30081.1	26631	5053	15188.8	21578	1.42065	0.121821
ACRKRRKRDHSTLDG	14	230	21992.9	20645.5	16338.5	14995.5	4307	0.287219	0.0632237
ACRKRRKREDEECGT	32	130	22418.9	21428.5	14431	12091.3	6997.5	0.578721	0.0451825
ACRKRRKREDEECGT	16	213	28529.4	25044.5	11533	12527.7	13511.5	1.07853	0.130282
ACRKRRKREETITES	60	174	14828.6	7313	10955	16054.2	-3642	-0.226857	0.706906
ACRKRRKREETITES	63	179	12907.7	8623	9132	19160.8	-509	-0.0265647	0.403388
ACRKRRKREGLSCRI	48	112	35106	30852	25866	21382.1	4986	0.233186	0.129171
ACRKRRKREGLSCRI	13	149	17986.2	14965	12228	16439	2737	0.166494	0.183892
ACRKRRKREIEETIT	16	197	19176.4	16556	9264	16125.4	7292	0.452207	0.146933
ACRKRRKREIEETIT	60	258	12579.2	3582	15097	14870.9	-11515	-0.77433	1.25612
ACRKRRKREYCASPT	58	93	18991.9	16373	22639	15027.9	-6266	-0.416957	0.148381
ACRKRRKREYCASPT	13	213	20239.5	16084	5446	17616.1	10638	0.603879	0.229809
ACRKRRKRFWSKICK	77	22	32961.2	29794	11238	16331.4	18556	1.13622	0.101025
ACRKRRKRFWSKICK	49	88	34232.7	30306.5	19645	18187.4	10661.5	0.586201	0.121819
ACRKRRKRGAAGATR	73	177	2431.06	2281	8523	17561.8	-6242	-0.35543	0.0637134
ACRKRRKRGAAGATR	58	272	2691.6	2206	4858	23297.2	-2652	-0.113833	0.198955
ACRKRRKRGGDAGVQ	19	207	6356.96	2334.5	16964	20005.7	-14629.5	-0.731265	1.00175
ACRKRRKRGGDAGVQ	27	229	16581.6	2639	2809	16386.5	-170	-0.0103744	1.83789
ACRKRRKRGHPLLGV	83	93	18671.2	16229	8812	12912.6	7417	0.574401	0.140181
ACRKRRKRGHPLLGV	71	126	16662.6	13570	15166	14588	-1596	-0.109405	0.205305
ACRKRRKRGNDHSTL	20	48	17614.4	14679	11565	15109	3114	0.206102	0.182298
ACRKRRKRGNDHSTL	65	142	13607.8	11024	9572	14483.3	1452	0.100253	0.210571
ACRKRRKRGNKYQTI	19	105	29525.2	27824	7294	15484.9	20530	1.32581	0.0593452
ACRKRRKRGNKYQTI	33	190	4585.62	2501	14827	16408.7	-12326	-0.751189	0.606235
ACRKRRKRGQVCTKH	40	49	24592.2	22415.5	11307	15449.5	11108.5	0.719018	0.0926774
ACRKRRKRGQVCTKH	46	109	26147.8	23947	18133	15547.8	5814	0.373944	0.0879209
ACRKRRKRGSAVSAA	74	18	2226.99	1961	2583	17147.4	-622	-0.0362738	0.127196
ACRKRRKRGSAVSAA	19	119	9336.18	2375	2891	13671.1	-516	-0.0377437	1.3689
ACRKRRKRGYSRRTT	36	95	16916	14673	8259	15392.1	6414	0.416708	0.142251
ACRKRRKRGYSRRTT	56	272	23086.2	16314	3312	17327.3	13002	0.750375	0.347211
ACRKRRKRHFRGEIE	78	153	26219.1	24332.5	3595	12135.8	20737.5	1.70878	0.0746749
ACRKRRKRHFRGEIE	45	155	33003.1	29627	20245	16396.8	9382	0.572185	0.107917
ACRKRRKRHHQASNS	11	14	5051.81	2489	12828	19287	-10339	-0.53606	0.707866
ACRKRRKRHHQASNS	72	61	14895.8	3877.5	6989	13093.1	-3111.5	-0.237644	1.34589
ACRKRRKRHPGSAVS	24	2	3486.01	2331	12099	15397.5	-9768	-0.634387	0.40246
ACRKRRKRHPGSAVS	16	146	8611.44	2577	3469	13428.8	-892	-0.0664246	1.20647
ACRKRRKRICKPVLK	73	43	18141.3	14393	12225	11226.9	2168	0.193107	0.231449
ACRKRRKRICKPVLK	27	285	32273.2	28820	9176	13959.1	19644	1.40725	0.113168
ACRKRRKRICVSSDQ	27	247	8124.3	2778	11728.5	18245	-8950.5	-0.490573	1.07313
ACRKRRKRICVSSDQ	88	259	17251	2753	3035	21270.8	-282	-0.0132576	1.83518
ACRKRRKRIFQRCYC	60	139	29081.3	25827.5	11747	13445.6	14080.5	1.04722	0.118655
ACRKRRKRIFQRCYC	76	191	34576.7	31732	3444	16041.9	28288	1.76338	0.0858541
ACRKRRKRIQKDHHQ	21	62	20837.6	18048.5	13978	14007.5	4070.5	0.290594	0.143695
ACRKRRKRIQKDHHQ	40	254	8796.72	2841	4258	17740.2	-1417	-0.0798749	1.13022
ACRKRRKRKEGQVCT	39	152	32728	30428.5	8724	16574.3	21704.5	1.30953	0.0728513
ACRKRRKRKEGQVCT	5	176	12309.9	4814	10195	16874.5	-5381	-0.318883	0.938875
ACRKRRKRKMYHTKG	30	4	29714	28111	5584	14686.8	22527	1.53383	0.0554563
ACRKRRKRKMYHTKG	53	124	26499.5	23798	14840	14655.6	8958	0.611232	0.107526
ACRKRRKRKPVLKEG	27	57	9584	2633	13199	16345.8	-10566	-0.646406	1.29197
ACRKRRKRKPVLKEG	71	104	6372.09	2319	4701	16661.1	-2382	-0.142968	1.01079
ACRKRRKRKYQTIDN	88	18	26468.8	24401.5	5776	14732.1	18625.5	1.26428	0.0813213
ACRKRRKRKYQTIDN	64	283	7989.34	2677	8438	17926.8	-5761	-0.321363	1.09341
ACRKRRKRLDGYSRR	70	29	32145.2	28811	5949	13742.3	22862	1.66362	0.109505
ACRKRRKRLDGYSRR	89	72	8539.28	7023.5	7750	10333	-726.5	-0.0703087	0.195415
ACRKRRKRLEIFQRC	77	98	25187.2	22573.5	5314	13055.9	17259.5	1.32197	0.10956
ACRKRRKRLEIFQRC	20	248	15784.6	14230	9475	11959.7	4755	0.397585	0.10368
ACRKRRKRLGGHPLL	82	2	28472.3	24285	18692.5	19345.1	5592.5	0.289091	0.159072
ACRKRRKRLGGHPLL	47	275	10361.8	2577	7699	16699.1	-5122	-0.306723	1.3915
ACRKRRKRLGVSATL	31	114	10580.8	5386	15503	14348.8	-10117	-0.705075	0.67524
ACRKRRKRLGVSATL	83	191	5496.05	2269	13400	16603.4	-11131	-0.670406	0.88469
ACRKRRKRLNSVLNS	90	123	4973.75	2055	7467	15014.7	-5412	-0.360446	0.883898
ACRKRRKRLNSVLNS	54	279	15064.2	2294	28275	23123.7	-25981	-1.12357	1.88203
ACRKRRKRLPPPLGG	40	244	15419.5	3805.5	17291	19435.5	-13485.5	-0.69386	1.39918
ACRKRRKRLPPPLGG	18	262	12583.6	7618	12250	15636.5	-4632	-0.296231	0.501882
ACRKRRKRLYPGGNK	13	3	22216.2	12740	3092	12126.3	9648	0.795629	0.556077
ACRKRRKRLYPGGNK	77	130	7807.58	2558	8114	11222.7	-5556	-0.495067	1.11587
ACRKRRKRMMALGAA	53	90	12316.6	2960	15521.5	18080	-12561.5	-0.694773	1.42576
ACRKRRKRMMALGAA	11	155	4059.51	2639	3535	15635.2	-896	-0.0573065	0.430662
ACRKRRKRNYCKNGI	13	123	18110.5	4839	3337	17289.2	1502	0.0868749	1.31978
ACRKRRKRNYCKNGI	59	135	7420.89	2891	12112	14328.1	-9221	-0.643561	0.942697
ACRKRRKRNYQPYPC	57	87	27009.3	24071	19799	16913.6	4272	0.252578	0.115172
ACRKRRKRNYQPYPC	11	103	36824.6	34025	8607.5	15562.4	25417.5	1.63327	0.0790706
ACRKRRKRPGNYCKN	11	79	22362	21585	4833	16599	16752	1.00922	0.035364
ACRKRRKRPGNYCKN	81	293	17370.8	6103	7567	14147.2	-1464	-0.103483	1.04601
ACRKRRKRPLLGVSA	15	162	14721.3	2539	4179	21201.9	-1640	-0.0773515	1.75752
ACRKRRKRPLLGVSA	16	163	3362	2338	21696	20746	-19358	-0.933097	0.36324
ACRKRRKRQASNSSR	71	143	9929.58	3155	5747.5	14001.8	-2592.5	-0.185154	1.14653
ACRKRRKRQASNSSR	12	273	9073	2646	8633	15458.2	-5987	-0.387302	1.23225
ACRKRRKRQNHFRGE	36	118	18964.6	17436	18900	11997.1	-1464	-0.12203	0.0840376
ACRKRRKRQNHFRGE	9	181	23152.1	17423	8661	15174.9	8762	0.5774	0.284295
ACRKRRKRQRCYCGE	27	17	28256.7	24986	9956	14284.2	15030	1.05221	0.123015
ACRKRRKRQRCYCGE	24	157	30981.8	28115	12841	15318.8	15274	0.997077	0.0970964
ACRKRRKRQTIDNYQ	21	273	7298.37	2338	5864	13344	-3526	-0.264238	1.13836
ACRKRRKRQTIDNYQ	37	288	1807.05	1778	2093	3501.46	-315	-0.0899625	0.0162065
ACRKRRKRRHAMCCP	27	97	28119.7	25971	7275	16842.3	18696	1.11006	0.0794892
ACRKRRKRRHAMCCP	7	290	16302.9	13783.5	9786	13865.2	3997.5	0.288313	0.167869
ACRKRRKRRHFWSKI	70	78	31229	28097	7297	15130.8	20800	1.37468	0.105684
ACRKRRKRRHFWSKI	84	127	18040	14211	7882	11510.3	6329	0.549857	0.238573
ACRKRRKRRLHTCQR	39	49	22081.5	20346	15971	15033.2	4375	0.291022	0.081854
ACRKRRKRRLHTCQR	89	247	23110.6	20705.5	7583	13625.7	13122.5	0.963071	0.109891
ACRKRRKRRSSDCAS	5	98	25306	24277.5	6247	15437.9	18030.5	1.16794	0.0414907
ACRKRRKRRSSDCAS	41	246	24829.7	21142	23723.5	22862.8	-2581.5	-0.112912	0.160779
ACRKRRKRRVFVAMV	5	180	10224.3	2614	5292	17851.1	-2678	-0.150019	1.36388
ACRKRRKRRVFVAMV	56	185	4168.14	2426	15694	17657	-13268	-0.751432	0.541226
ACRKRRKRSAAPGIL	38	215	22006.2	19560	11251	19090.7	8309	0.435238	0.117839
ACRKRRKRSAAPGIL	26	239	20969.3	17778	22655.5	18669.3	-4877.5	-0.261258	0.1651
ACRKRRKRSDQNHFR	40	188	28315.5	26213	18686	15585.5	7527	0.482948	0.0771535
ACRKRRKRSDQNHFR	4	220	16451.5	5550	2947	12626	2603	0.206163	1.08662
ACRKRRKRSFGNDHS	51	115	39274	36047	24307	22919.1	11740	0.512237	0.0857381
ACRKRRKRSFGNDHS	30	121	23331.9	21926.5	8120	11679.5	13806.5	1.18211	0.0621243
ACRKRRKRSKICKPV	35	55	17249.3	13014	15386	13662.2	-2372	-0.173617	0.281745
ACRKRRKRSKICKPV	38	190	27851.4	26047.5	6184	13342.3	19863.5	1.48876	0.0669614
ACRKRRKRSNAIKNL	59	169	26838.7	24855	10968	15389	13887	0.9024	0.0767874
ACRKRRKRSNAIKNL	15	266	14633.7	4022	7404	16480.8	-3382	-0.205209	1.29155
ACRKRRKRSPTRGGD	70	269	10229.7	2206	7146	17106.7	-4940	-0.288775	1.53412
ACRKRRKRSPTRGGD	58	288	11918.6	2790	5342	17455.6	-2552	-0.1462	1.45206
ACRKRRKRSRRTTLS	39	18	25393.3	23954	15122	14982.1	8832	0.589504	0.05835
ACRKRRKRSRRTTLS	66	154	16726.7	13828	12665	12112.9	1163	0.0960133	0.19031
ACRKRRKRSSRLHTC	7	89	31899.2	28062.5	8573	17685.7	19489.5	1.10199	0.128147
ACRKRRKRSSRLHTC	14	238	26609.7	24265	15151	13632.3	9114	0.668559	0.0922423
ACRKRRKRSTLDGYS	48	54	21005	19783.5	23534.5	15316.8	-3751	-0.244894	0.0599113
ACRKRRKRSTLDGYS	69	296	29870	27741	3702	15255.2	24039	1.57579	0.0739435
ACRKRRKRSVLNSNA	45	122	12091.5	2652	21382	19111.5	-18730	-0.980039	1.51719
ACRKRRKRSVLNSNA	90	274	2148.07	2030	3708	27662.5	-1678	-0.0606596	0.056534
ACRKRRKRTDEYCAS	33	210	23741.5	22355	8234	10174.7	14121	1.38786	0.0601758
ACRKRRKRTDEYCAS	69	283	22592.6	21801	3793	16024.9	18008	1.12375	0.0356683
ACRKRRKRTITESFG	75	75	13646.5	12476	9943	12294.2	2533	0.206032	0.0896748
ACRKRRKRTITESFG	14	229	14212.7	10540	18963	16487.2	-8423	-0.510882	0.298959
ACRKRRKRTKGQEGS	70	166	4599.57	2426	13017	14330.1	-10591	-0.739072	0.639719
ACRKRRKRTKGQEGS	18	293	2441.99	2300	9685	15290.2	-7385	-0.482989	0.0599042
ACRKRRKRTLSSKMY	68	31	22017.1	22250	12087	11372.3	10163	0.893666	0.0105221
ACRKRRKRTLSSKMY	28	45	17573.7	13645	17536	16019.2	-3891	-0.242896	0.25303
ACRKRRKRTRGGDAG	77	106	4149.32	2099	15694.5	14855	-13595.5	-0.915211	0.681483
ACRKRRKRTRGGDAG	84	129	6546.85	2111	7149	13080.5	-5038	-0.385153	1.13182
ACRKRRKRVCTKHRR	15	52	23466.8	21745	11951.5	14658	9793.5	0.668133	0.076202
ACRKRRKRVCTKHRR	6	129	41915.7	40515	3218	17772.8	37297	2.09855	0.0339884
ACRKRRKRVLKEGQV	23	65	9670.21	2407	4487	15476.7	-2080	-0.134396	1.39067
ACRKRRKRVLKEGQV	69	81	5069.91	2410	9434	13123	-7024	-0.535242	0.743696
ACRKRRKRVSSDQNH	65	99	12287.1	8881	14349	13789.8	-5468	-0.396526	0.324637
ACRKRRKRVSSDQNH	16	150	11963.7	2938	4915	14644.1	-1977	-0.135003	1.40415
ACRKRRKRYHTKGQE	52	22	4724.23	2470	12382	16082.8	-9912	-0.61631	0.648486
ACRKRRKRYHTKGQE	69	28	7560	2313	10213	15302.1	-7900	-0.516268	1.18433
ADCPCHQLDNLSHHF	78	24	23259.6	21378	18385	14211.4	2993	0.210606	0.0843573
ADCPCHQLDNLSHHF	49	52	31707.6	28765.5	18906	16558.4	9859.5	0.595439	0.0973806
ADCPCHQLDNLSHHF	89	61	21086.4	20364.5	9541	10081.3	10823.5	1.07363	0.0348351
ADCPCHQLDNLSHHF	9	98	32767.5	30252	15506	13667.8	14746	1.07888	0.0798743
ADCPCHQLDNLSHHF	64	225	42022.8	39174	14110	16250.2	25064	1.54238	0.0701988
ADLRLCHNVGYKKMV	35	17	11732.3	2727	15732	18393.7	-13005	-0.707037	1.45915
ADLRLCHNVGYKKMV	3	47	10440.8	2740	16923.5	21559.7	-14183.5	-0.657871	1.33776
ADLRLCHNVGYKKMV	3	69	5796.29	2482	6417	18297.4	-3935	-0.215058	0.848153
ADLRLCHNVGYKKMV	72	82	10432.1	2784	6140	15031.5	-3356	-0.223265	1.321
ADLRLCHNVGYKKMV	57	168	4814.39	2602	15430	17730.8	-12828	-0.723488	0.615329
AEAKPWYEPIYLGGV	5	8	30420.2	27628	10666	16379.8	16962	1.03555	0.0962768
AEAKPWYEPIYLGGV	74	44	19695.1	17429	16964	12280.3	465	0.0378656	0.122236
AEAKPWYEPIYLGGV	23	101	16345.3	14588	12696	11553.4	1892	0.163762	0.113739
AEAKPWYEPIYLGGV	17	146	31270.1	27608	12319	13129.1	15289	1.16451	0.124556
AEAKPWYEPIYLGGV	63	235	41397.5	39047	16669	21013.7	22378	1.06492	0.0584549
AEDEECGTDEYCASP	34	70	28435.5	26501.5	19066.5	13870.8	7435	0.536017	0.0704367
AEDEECGTDEYCASP	88	90	12501.8	11420	9465	8648.87	1955	0.226041	0.0905024
AEDEECGTDEYCASP	82	105	20155	18737	12545	11167	6192	0.55449	0.0729502
AEDEECGTDEYCASP	69	137	25815.9	23969	7941	13328.2	16028	1.20256	0.07423
AEDEECGTDEYCASP	88	143	20626.9	18711	11885	11479.3	6826	0.594633	0.0974854
AEDEECGTDEYCASP	65	209	30154.7	26476	13491.5	15468.3	12984.5	0.839426	0.1301
AEDEECGTDEYCASP	31	254	26992.7	24939	9538	13001.9	15401	1.18452	0.079134
AEEALPKKTGGPQGS	41	39	13198.8	2815	3582	16285.2	-767	-0.0470981	1.54517
AEEALPKKTGGPQGS	90	52	2403.72	2093	8636	20397.9	-6543	-0.320768	0.138419
AEEALPKKTGGPQGS	64	55	4140.73	2281	13727	16339.8	-11446	-0.7005	0.596258
AEEALPKKTGGPQGS	11	96	2338.23	2319	5622	15245.3	-3303	-0.216657	0.00825817
AEEALPKKTGGPQGS	49	247	27945.3	21861	3183	23655.7	18678	0.789577	0.245544
AEGQLQWLNRRANAL	53	39	15028.5	3686	14387	17327.2	-10701	-0.617585	1.40541
AEGQLQWLNRRANAL	6	54	9455.35	2382	17615	20170.2	-15233	-0.755222	1.37864
AEGQLQWLNRRANAL	51	76	12855.7	3689	16241	14831.8	-12552	-0.846293	1.24843
AEGQLQWLNRRANAL	58	101	10864.4	2778	15198	15554.2	-12420	-0.798496	1.36376
AEGQLQWLNRRANAL	77	283	5597.32	2206	5971	20254.7	-3765	-0.185882	0.931107
AEINRPDYLDFAESG	51	35	19108.2	17480	18573	11622.6	-1093	-0.094041	0.0890623
AEINRPDYLDFAESG	60	76	18955.8	16144	20676	12649	-4532	-0.358288	0.160563
AEINRPDYLDFAESG	20	101	37371.4	34832	3117	12598.9	31715	2.51728	0.0703689
AEINRPDYLDFAESG	81	232	29043.6	25015	10547	17856.2	14468	0.810251	0.149322
AEINRPDYLDFAESG	10	287	23889.6	23224	11788	14733.5	11436	0.776189	0.0282578
AEQWFGNRWHEGYR	34	83	19852.2	18535	18523	13560.7	12	0.000884909	0.068653
AEQWFGNRWHEGYR	57	105	57997.2	65535	33536	25442.4	31999	1.2577	0.122189
AEQWFGNRWHEGYR	18	269	22752.9	19635	12703	13970.1	6932	0.496203	0.147381
AETWFQNGWQGKNP	20	54	15538.5	2652	23413	24812.5	-20761	-0.836714	1.76801
AETWFQNGWQGKNP	18	233	39055.1	43965	11351	21250.2	32614	1.53476	0.11842
AETWFQNGWQGKNP	20	237	5017.87	2451	10484	14929.3	-8033	-0.53807	0.716509
AEVKQQASSWVPLLN	13	22	17475.1	15229	17310	14657	-2081	-0.14198	0.137575
AEVKQQASSWVPLLN	51	154	23194.1	20214	21973.5	16561.6	-1759.5	-0.10624	0.137524
AEVKQQASSWVPLLN	10	177	11751.4	2715	3526	20478.1	-811	-0.0396033	1.46518
AEVKQQASSWVPLLN	43	201	22987.8	20678	17586	14472.4	3092	0.213649	0.105894
AEVKQQASSWVPLLN	62	237	32295.2	30165	7963	22634.4	22202	0.980898	0.0682372
AGATRVFVAALGGHP	3	105	18516	11423.5	14840	18939.6	-3416.5	-0.180389	0.482962
AGATRVFVAALGGHP	48	182	23280.3	20749	23531	18906.5	-2782	-0.147145	0.115111
AGATRVFVACRKRRK	3	128	42861.2	44520	3079	15993.4	41441	2.59113	0.0379713
AGATRVFVACRKRRK	42	164	31907.8	29091	20847	17501.7	8244	0.47104	0.0924223
AGATRVFVAIKNLPP	68	237	2272.82	2149	2841	17485.3	-692	-0.039576	0.0560187
AGATRVFVAIKNLPP	57	239	8122.65	2218	7863	22596.9	-5645	-0.249813	1.29805
AGATRVFVAMCCPGN	13	89	23402.2	21465	5798	13725.9	15667	1.14142	0.0864051
AGATRVFVAMCCPGN	87	218	10626.8	8171	5581	17231	2590	0.15031	0.262785
AGATRVFVAMVAAAL	15	43	7140.28	2338	10037	17802.1	-7699	-0.432477	1.11646
AGATRVFVAMVAAAL	80	58	7022.79	2193	8783.5	12799.6	-6590.5	-0.514901	1.16389
AGATRVFVAMVAAAL	17	63	6765.58	2287	7083	17664.5	-4796	-0.271505	1.08461
AGATRVFVAMVAAAL	50	105	2864.22	2250	22595	18027.7	-20345	-1.12854	0.241366
AGATRVFVAMVAAAL	45	125	13865.6	2753	22481	18976.2	-19728	-1.03962	1.61672
AGATRVFVAMVAAAL	45	145	14188.8	7548.5	24572	19302.8	-17023.5	-0.881921	0.631101
AGATRVFVAMVAAAL	90	161	3332.01	2042	3469	15094.9	-1427	-0.0945354	0.489646
AGATRVFVATLNSVL	2	85	17312.5	11301	5046.5	15788	6254.5	0.396155	0.426536
AGATRVFVATLNSVL	52	265	5766.82	2375	2633	8975.06	-258	-0.0287463	0.887123
AGATRVFVAVSAAPG	49	2	13079.4	2822	11848	16805.8	-9026	-0.537078	1.53359
AGATRVFVAVSAAPG	69	186	4558.58	2124	4651	16112.4	-2527	-0.156836	0.76371
AGATRVFVCARHFWS	79	26	26791.4	23355	17084	12757.7	6271	0.491547	0.137269
AGATRVFVCARHFWS	68	123	40743.3	36540	18158	17013.8	18382	1.08042	0.108884
AGATRVFVCASGLCC	83	2	21964.3	20119	19321	17769.8	798	0.0449076	0.087756
AGATRVFVCASGLCC	63	53	28876.4	26411	17916	11665.2	8495	0.728234	0.0892434
AGATRVFVCCPGNYC	72	48	20146.4	19422	16398	11168.2	3024	0.270768	0.0366172
AGATRVFVCCPGNYC	12	127	24550.2	22312	13017	14049.6	9295	0.661583	0.0955945
AGATRVFVCGEGLSC	16	47	32038.3	28749.5	15927	17282.6	12822.5	0.741932	0.108313
AGATRVFVCGEGLSC	4	181	17290.3	15512	7281	13975.2	8231	0.588972	0.108535
AGATRVFVCKNGICV	28	242	19442.4	17618	9038	9249.47	8580	0.927621	0.0985372
AGATRVFVCKNGICV	81	263	21586.3	21119.5	7800	12386.7	13319.5	1.07531	0.0218602
AGATRVFVCLACRKR	23	208	22318.9	16486	11835	17582.2	4651	0.264529	0.302922
AGATRVFVCLACRKR	57	247	33323.4	31615	4054	15338	27561	1.79691	0.0526282
AGATRVFVCMRHAMC	90	204	25958.9	21912	11857	13482.9	10055	0.745759	0.169481
AGATRVFVCMRHAMC	32	234	34445.7	32175	8510	16317.1	23665	1.45031	0.0681941
AGATRVFVCRIQKDH	37	30	29511.4	25787.5	9126	11271.5	16661.5	1.4782	0.134886
AGATRVFVCRIQKDH	66	64	23479.8	22497.5	9415	12327.7	13082.5	1.06123	0.042735
AGATRVFVDAGVQIC	37	109	25290	23533	16992.5	11425.7	6540.5	0.572436	0.072005
AGATRVFVDAGVQIC	74	217	24388	22889.5	13476	13090.1	9413.5	0.719133	0.0634137
AGATRVFVDHSTLDG	32	110	28969.6	26005.5	12322	13750.5	13683.5	0.995124	0.107938
AGATRVFVDHSTLDG	49	118	41837	39519	20141	21554.8	19378	0.899012	0.0569986
AGATRVFVEECGTDE	49	45	32004	28082	13862	13393.6	14220	1.0617	0.130731
AGATRVFVEECGTDE	12	75	29947.3	26792	12791	14210.3	14001	0.985273	0.111336
AGATRVFVEETITES	15	73	39553.1	36237	5612	17009	30625	1.80051	0.0875641
AGATRVFVEETITES	45	199	45460.5	47854	26596	23876.4	21258	0.890334	0.0513105
AGATRVFVEGSVCLR	57	40	28264.2	25746	15647.5	14211.1	10098.5	0.710608	0.0933149
AGATRVFVEGSVCLR	42	85	32125.6	28253	11131	14885.5	17122	1.15025	0.128452
AGATRVFVEIEETIT	17	73	26980.2	24606.5	13498	13222.1	11108.5	0.840148	0.0920934
AGATRVFVEIEETIT	61	221	31989.6	27901	12360	15583.8	15541	0.997253	0.13675
AGATRVFVFWSKICK	30	10	14210.5	5738	9167	15666	-3429	-0.218882	0.906869
AGATRVFVFWSKICK	87	47	10447.4	2954	8630	17334.4	-5676	-0.327442	1.26319
AGATRVFVGAAGHPG	15	110	26927.6	24855	3004	15439.3	21851	1.41528	0.0800936
AGATRVFVGAAGHPG	3	196	10008.4	2696	2790	13012.5	-94	-0.00722383	1.31165
AGATRVFVGHPLLGV	9	54	29435.4	26156	14884	14453.5	11272	0.779878	0.118121
AGATRVFVGHPLLGV	51	173	35246.7	31646	22152	17774.1	9494	0.534147	0.10776
AGATRVFVGILYPGG	4	142	24203.5	21425	9509	17670.5	11916	0.674344	0.121939
AGATRVFVGILYPGG	68	297	25120.2	23213	4497	14106	18716	1.32681	0.0789602
AGATRVFVGNKYQTI	89	108	9167.9	2815	4079	10900.6	-1264	-0.115956	1.18075
AGATRVFVGNKYQTI	39	271	7663.73	2149	2665	13332	-516	-0.0387038	1.2715
AGATRVFVGQEGSVC	87	4	22750.6	20638	9836	12822	10802	0.842456	0.0974562
AGATRVFVGQEGSVC	55	24	36157	33266	18215	19279.8	15051	0.780662	0.0833347
AGATRVFVGSAVSAA	14	251	4828.58	2476	5380	16314.9	-2904	-0.177997	0.667908
AGATRVFVGSAVSAA	29	281	14463.2	2759	8032	16196.7	-5273	-0.32556	1.65674
AGATRVFVGSHGLEI	54	128	44448.5	42127.5	22297	18388.5	19830.5	1.07842	0.05363
AGATRVFVGSHGLEI	25	199	25663.7	17699.5	16977	17986.7	722.5	0.0401686	0.371542
AGATRVFVGYSRRTT	81	78	6721.13	2338	10993	11818.4	-8655	-0.732334	1.05596
AGATRVFVGYSRRTT	84	228	15228.6	2492	3086	18153.3	-594	-0.0327213	1.81009
AGATRVFVHFRGEIE	64	114	22512.1	21211	15829.5	11633.2	5381.5	0.462598	0.0595317
AGATRVFVHFRGEIE	48	131	40113.3	36698	22860	17753.5	13838	0.779453	0.0889862
AGATRVFVHHQASNS	51	196	14461.5	2938	22246	21350.7	-19308	-0.904326	1.59376
AGATRVFVHHQASNS	51	229	10199.5	2797	22163	20868.3	-19366	-0.92801	1.29379
AGATRVFVHPGSAVS	64	158	10883.4	7181	21538	14036.9	-14357	-1.0228	0.415802
AGATRVFVHPGSAVS	34	196	17459.4	4412	16606	20189.3	-12194	-0.603984	1.37555
AGATRVFVICKPVLK	37	21	7984.83	2837.5	9085	17218.3	-6247.5	-0.36284	1.03462
AGATRVFVICKPVLK	8	39	6224.37	2658	16537	20045.4	-13879	-0.692379	0.850898
AGATRVFVICVSSDQ	51	179	37220.1	33967	26832	19046.7	7135	0.374605	0.0914587
AGATRVFVICVSSDQ	85	240	28621.6	25786	9978	13406.4	15808	1.17914	0.104329
AGATRVFVIFQRCYC	68	27	26217.5	23642	16845	12536	6797	0.542198	0.103404
AGATRVFVIFQRCYC	27	32	36539.5	33990.5	14764	14349.9	19226.5	1.33984	0.0723125
AGATRVFVIQKDHHQ	48	259	14807.9	2646	3023	16783.8	-377	-0.0224621	1.72211
AGATRVFVIQKDHHQ	41	264	8326.43	2947	3268	17795	-321	-0.0180388	1.03865
AGATRVFVKEGQVCT	82	48	32594.1	29398	12231	18885.8	17167	0.90899	0.103205
AGATRVFVKEGQVCT	44	262	3459.91	2281	2709	11002.8	-428	-0.0388993	0.416629
AGATRVFVKMYHTKG	33	35	10999	4258	13381	14437.2	-9123	-0.63191	0.949008
AGATRVFVKMYHTKG	71	254	5685.88	2313	2665	17511.2	-352	-0.0201014	0.899441
AGATRVFVKPVLKEG	16	125	4652.95	2363	5430	16195.9	-3067	-0.189369	0.677569
AGATRVFVKPVLKEG	82	208	12888.3	2265.5	3010	18571.1	-744.5	-0.0400892	1.73853
AGATRVFVKRCMRHA	31	43	26076.6	22853	16512	16945.2	6341	0.374207	0.131957
AGATRVFVKRCMRHA	5	58	34849.4	32460.5	3607	13573.5	28853.5	2.12572	0.0710108
AGATRVFVLCCARHF	23	27	33088.5	29249	19060	16156.6	10189	0.630639	0.123341
AGATRVFVLCCARHF	54	44	45014.4	42309	19881	15628.8	22428	1.43504	0.0619833
AGATRVFVLDGYSRR	86	84	7467.95	3648	6562	9334.64	-2914	-0.312171	0.716441
AGATRVFVLDGYSRR	57	183	13167.9	3563	10289	18184	-6726	-0.369885	1.30718
AGATRVFVLGGAAGH	14	35	27647	25409.5	10207	16278	15202.5	0.93393	0.0843923
AGATRVFVLGGAAGH	16	139	33794.9	30467	4827	13436.8	25640	1.90819	0.103667
AGATRVFVLGGHPLL	5	2	27842.4	25270	9509	16258.1	15761	0.969427	0.0969418
AGATRVFVLGGHPLL	22	284	19225.6	18435	11464	11916.9	6971	0.584966	0.0419912
AGATRVFVLNSNAIK	11	31	2298.71	2250	9340	21349	-7090	-0.332101	0.0214179
AGATRVFVLNSNAIK	53	150	2825.94	2331	30088.5	23411.3	-27757.5	-1.18565	0.192544
AGATRVFVLNSVLNS	83	23	14374.5	6740.5	11087	15615	-4346.5	-0.278354	0.757321
AGATRVFVLNSVLNS	51	110	29376.1	26389	18485	18615.1	7904	0.424602	0.107233
AGATRVFVLSCRIQK	68	67	5891.4	2564	8950	15854.8	-6386	-0.40278	0.831925
AGATRVFVLSCRIQK	24	187	15390.3	13105	8127	15169.6	4978	0.328156	0.160741
AGATRVFVLYPGGNK	34	15	4087.89	2306	9516	16427.3	-7210	-0.438905	0.572515
AGATRVFVLYPGGNK	14	186	2579.24	2118	10320	17092.4	-8202	-0.479864	0.197023
AGATRVFVNYCKNGI	37	67	20875.2	19814.5	12659	12592.8	7155.5	0.568223	0.0521464
AGATRVFVNYCKNGI	61	286	5826.56	2533	8337	17172.8	-5804	-0.337977	0.833022
AGATRVFVNYQPYPC	37	43	27990.6	24662.5	18818	14452.9	5844.5	0.404381	0.126585
AGATRVFVNYQPYPC	72	74	23187.1	21036	9792	12107.1	11244	0.928708	0.0973591
AGATRVFVPGNYCKN	38	4	14777.7	6492.5	13545	17617.3	-7052.5	-0.400318	0.822473
AGATRVFVPGNYCKN	56	163	9864.07	2991	22145	17240.4	-19154	-1.111	1.19329
AGATRVFVPLLGVSA	30	44	23379.3	22192	13520	16194.5	8672	0.53549	0.0521192
AGATRVFVPLLGVSA	8	220	12130.2	2853	6784.5	18976.4	-3931.5	-0.207179	1.44732
AGATRVFVQASNSSR	7	229	5416.27	2313	5908	18219.8	-3595	-0.197313	0.850862
AGATRVFVQASNSSR	62	238	15346.3	2589	3123	22094	-534	-0.0241694	1.7796
AGATRVFVQICLACR	45	208	24766.3	22642	24237.5	18210.7	-1595.5	-0.0876135	0.0896761
AGATRVFVQICLACR	64	241	29085.2	22679	22262.5	23273.4	416.5	0.017896	0.248789
AGATRVFVQPYPCAE	62	72	26946.4	24289	18429	14394.3	5860	0.407105	0.103827
AGATRVFVQPYPCAE	65	257	27903.1	23521.5	22279	23503.8	1242.5	0.0528637	0.170822
AGATRVFVQRCYCGE	58	11	34797.1	31961	20974	14644.9	10987	0.750226	0.0850182
AGATRVFVQRCYCGE	22	110	25852.7	22984	12885	12407.3	10099	0.813955	0.117617
AGATRVFVRGEIEET	56	22	30084	26182	18479	15581	7703	0.494385	0.138922
AGATRVFVRGEIEET	15	146	35421.5	30555.5	3268	15872.3	27287.5	1.71919	0.147774
AGATRVFVRHAMCCP	14	41	41994.7	39049.5	14211	16774.8	24838.5	1.4807	0.0727126
AGATRVFVRHAMCCP	76	196	24336	22197	10798	14895.6	11399	0.76526	0.0919992
AGATRVFVRKGSHGL	67	16	17126.3	14930.5	12929	10406	2001.5	0.192342	0.137209
AGATRVFVRKGSHGL	13	134	18626.6	9569	4657	16834.1	4912	0.291789	0.666064
AGATRVFVRKRRKRC	86	122	25800	23863.5	3281	11335.3	20582.5	1.81579	0.0780244
AGATRVFVRKRRKRC	33	170	23497.3	21303.5	19497	16026.5	1806.5	0.11272	0.0980133
AGATRVFVRRKRCMR	31	139	21235	20858.5	9295.5	12527.5	11563	0.92301	0.0178873
AGATRVFVRRKRCMR	20	240	13769.5	10854.5	13350	14957.6	-2495.5	-0.166838	0.237875
AGATRVFVRSSDCAS	42	92	31482.1	27788	18774.5	15306.9	9013.5	0.588854	0.124815
AGATRVFVRSSDCAS	82	288	19111.3	17039.5	23396.5	20389.7	-6357	-0.311775	0.114748
AGATRVFVSAAPGIL	34	168	18428.1	16917	14494	17567.6	2423	0.137924	0.0855555
AGATRVFVSAAPGIL	87	247	17173.5	11024	5788	15530.2	5236	0.33715	0.443292
AGATRVFVSDCASGL	35	2	25857.9	23823	15679	17390.3	8144	0.468306	0.0819631
AGATRVFVSDCASGL	73	264	23111.2	22201	14657	12333.6	7544	0.61166	0.0401822
AGATRVFVSFGNDHS	41	168	23699	22581	15921	12009.9	6660	0.554543	0.0483253
AGATRVFVSFGNDHS	22	267	12450.7	6857	2734	12824.5	4123	0.321493	0.59651
AGATRVFVSGLCCAR	73	116	20801.2	18636	11515	14905.9	7121	0.477731	0.109915
AGATRVFVSGLCCAR	77	224	15259.3	12615	9305	13968.1	3310	0.236968	0.190303
AGATRVFVSNAIKNL	60	5	6014.91	2281	15896	17677.5	-13615	-0.770189	0.969627
AGATRVFVSNAIKNL	5	132	3141.97	2080	4952	20016.2	-2872	-0.143484	0.412482
AGATRVFVSNSSRLH	6	176	9682.03	4431	10641	13779.4	-6210	-0.450673	0.781646
AGATRVFVSNSSRLH	29	270	28931.3	25931	2671	13407.5	23260	1.73485	0.109485
AGATRVFVSRRTTLS	24	56	13417.8	4085.5	13573	16300.1	-9487.5	-0.58205	1.18914
AGATRVFVSRRTTLS	44	109	7166.99	2583	20248	15674.7	-17665	-1.12698	1.02053
AGATRVFVSSKMYHT	65	33	31302.2	28247.5	16813	12372.7	11434.5	0.924173	0.102682
AGATRVFVSSKMYHT	11	62	21307.9	21214	11059	16222.3	10155	0.625992	0.00441843
AGATRVFVSTLDGYS	5	195	32577.1	28896	6945	14765.4	21951	1.48665	0.119907
AGATRVFVSTLDGYS	77	259	24578.9	23186	6486	12555.4	16700	1.3301	0.0583393
AGATRVFVSVCLRSS	65	187	33306.4	30853.5	3306	17497.6	27547.5	1.57436	0.0765006
AGATRVFVSVCLRSS	18	229	15908.7	6631	18221	15557.7	-11590	-0.74497	0.875112
AGATRVFVTDEYCAS	8	218	39253.6	36292	14846	18904	21446	1.13447	0.0784446
AGATRVFVTDEYCAS	62	271	29900	26959	6329	13371.8	20630	1.5428	0.10354
AGATRVFVTESFGND	62	144	29540	26447	14299	14566.2	12148	0.833987	0.110603
AGATRVFVTESFGND	18	163	34804.8	31875	5814	14284.2	26061	1.82446	0.0879333
AGATRVFVTKGQEGS	17	66	13989.7	3390.5	3570	17072.2	-179.5	-0.0105142	1.41735
AGATRVFVTKGQEGS	78	169	8779.04	2463	7856	15311.3	-5393	-0.352223	1.27099
AGATRVFVTKHRRKG	82	163	28474.1	27048.5	4421.5	12693	22627	1.78263	0.0513648
AGATRVFVTKHRRKG	72	200	22218.5	18925	3821	14435.4	15104	1.04632	0.160439
AGATRVFVTRGGDAG	13	16	16432.5	4776	10741	19977.8	-5965	-0.298581	1.23566
AGATRVFVTRGGDAG	73	147	10877.9	2850	9258	15951.8	-6408	-0.401711	1.33941
AGATRVFVVAAALGG	86	124	14715.7	8563.5	3343	10514	5220.5	0.496526	0.541409
AGATRVFVVAAALGG	59	242	7668.89	2539	29261.5	24186.5	-26722.5	-1.10485	1.1054
AGATRVFVVLKEGQV	48	68	19328	12988.5	20421	18207.1	-7432.5	-0.40822	0.39749
AGATRVFVVLKEGQV	17	163	5266.19	2325	16288.5	19026.5	-13963.5	-0.733897	0.817587
AGATRVFVVSATLNS	36	139	13913.9	9497	22363	21178	-12866	-0.607518	0.381912
AGATRVFVVSATLNS	41	222	12244.1	2743	19368	15919.1	-16625	-1.04434	1.49599
AGATRVFVYHTKGQE	68	275	6494.9	2143	3695	19429	-1552	-0.0798805	1.10881
AGATRVFVYHTKGQE	30	292	8448.01	2463	15707	17517.7	-13244	-0.756035	1.23255
AGATRVFVYPCAEDE	90	81	34853.8	29685	8146	9074.93	21539	2.37346	0.160521
AGATRVFVYPCAEDE	17	153	30162.5	27268	17084	15684.2	10184	0.649314	0.100887
AGATTLFCLLHFGVI	70	100	25470.2	23322	15644	13676.2	7678	0.561413	0.0881128
AGATTLFCLLHFGVI	6	104	27165.7	25017	14984	16049.4	10033	0.625131	0.0823988
AGATTLFCLLHFGVI	17	121	30185.1	26975.5	8982	13658.5	17993.5	1.31738	0.11242
AGATTLFCLLHFGVI	61	142	37741	31810	20920	24025.4	10890	0.45327	0.170967
AGATTLFCLLHFGVI	67	196	23755.5	22170	14601	12328.3	7569	0.613955	0.0690753
AGHPGSAVACRKRRK	10	48	41316.9	41070	3721	16082.9	37349	2.32227	0.00599369
AGHPGSAVACRKRRK	35	107	27537.3	26436	5832	14018.2	20604	1.4698	0.0408133
AGHPGSAVAGATRVF	43	19	20230.2	17457.5	9610	13322.2	7847.5	0.589053	0.147409
AGHPGSAVAGATRVF	40	255	14881.3	4261	2985	15824.9	1276	0.0806326	1.2506
AGHPGSAVALGAAGA	5	94	10150.1	2510.5	3557	15663	-1046.5	-0.0668135	1.397
AGHPGSAVALGAAGA	34	284	5961.51	2306	14346	21180.3	-12040	-0.568452	0.949809
AGHPGSAVAMCCPGN	24	165	14448.5	12731	9550	9347.44	3181	0.340307	0.126548
AGHPGSAVAMCCPGN	78	216	27368.2	24853.5	3677	15517.4	21176.5	1.36469	0.0963835
AGHPGSAVAPGILYP	24	14	29690.3	27018	4619	15297.2	22399	1.46426	0.0943171
AGHPGSAVAPGILYP	82	243	32370.7	28929	3180	16799	25749	1.53277	0.11241
AGHPGSAVATLNSVL	74	35	16263.7	13180	8265	10892.8	4915	0.451217	0.210235
AGHPGSAVATLNSVL	21	119	15563.4	11383	17913	16362	-6530	-0.399095	0.312802
AGHPGSAVCAEDEEC	83	79	16126.1	14123	9472	7359.73	4651	0.631953	0.132634
AGHPGSAVCAEDEEC	61	214	34164.5	31172	17919	15701.6	13253	0.844052	0.0916665
AGHPGSAVCARHFWS	7	155	34452.9	31530	13042	15719.4	18488	1.17613	0.0886531
AGHPGSAVCARHFWS	90	166	20832.2	19170	8035.5	12453.9	11134.5	0.894059	0.0831552
AGHPGSAVCASPTRG	83	276	4811.37	1998	5113	16555.2	-3115	-0.188158	0.878835
AGHPGSAVCASPTRG	75	280	5907.12	2193	10641	18449.8	-8448	-0.45789	0.990888
AGHPGSAVCCPGNYC	33	84	17493.5	15355	16015	10244.9	-660	-0.0644222	0.130389
AGHPGSAVCCPGNYC	67	188	30828.1	27384.5	9010	15411.4	18374.5	1.19227	0.11845
AGHPGSAVCGTDEYC	39	227	43554.7	40953.5	18724	20606.8	22229.5	1.07874	0.0615808
AGHPGSAVCGTDEYC	76	292	24832.6	23278.5	10741	12449.1	12537.5	1.0071	0.0646287
AGHPGSAVCKNGICV	55	184	26084.5	22875	21171	17566.2	1704	0.0970044	0.131296
AGHPGSAVCKNGICV	86	206	22999.9	21628.5	13356	20381.8	8272.5	0.405877	0.0614771
AGHPGSAVCLRSSDC	34	2	27785.2	24608	13356	14163.1	11252	0.794459	0.12143
AGHPGSAVCLRSSDC	78	123	17330	16116	11307	8928.65	4809	0.538603	0.0726254
AGHPGSAVCMRHAMC	90	188	18776.8	17379	9588	14143.9	7791	0.550839	0.0773568
AGHPGSAVCMRHAMC	7	205	24374.6	22787.5	4622.5	14178.7	18165	1.28115	0.0673286
AGHPGSAVCYCGEGL	9	99	17940	15782	16757	11931.2	-975	-0.0817186	0.128163
AGHPGSAVCYCGEGL	35	225	38359.9	35461	17480	20515.5	17981	0.876458	0.0785804
AGHPGSAVDAGVQIC	57	16	21600.4	19041.5	20188	12765.5	-1146.5	-0.0898125	0.126091
AGHPGSAVDAGVQIC	63	101	31108	28439	9176	14007.3	19263	1.37521	0.0897049
AGHPGSAVEDEECGT	6	156	23714.2	21371	14767	17212.6	6604	0.383673	0.104039
AGHPGSAVEDEECGT	85	184	29777.5	25749	10503	14029	15246	1.08675	0.145357
AGHPGSAVEECGTDE	86	4	21686	15855	9126	13200.1	6729	0.509768	0.31318
AGHPGSAVEECGTDE	36	232	27579.7	25789	12269	14193	13520	0.952579	0.0671312
AGHPGSAVEGLSCRI	17	59	26929.5	24283.5	20658	15282.1	3625.5	0.237239	0.103426
AGHPGSAVEGLSCRI	8	121	32159.8	28144	5669	20630.5	22475	1.08941	0.133385
AGHPGSAVEGSVCLR	34	53	35771.9	32164.5	8601	18082.8	23563.5	1.30309	0.106301
AGHPGSAVEGSVCLR	36	190	18089.5	15707	22090	18505.9	-6383	-0.344917	0.141225
AGHPGSAVEYCASPT	72	59	15204.9	13388	12988.5	10807.6	399.5	0.0369649	0.127257
AGHPGSAVEYCASPT	48	253	14183	11329.5	16914	14309.5	-5584.5	-0.390267	0.224633
AGHPGSAVFVAMVAA	57	60	10722.5	2790	21369	19851.9	-18579	-0.93588	1.34631
AGHPGSAVFVAMVAA	72	136	7754.06	2570	12043	13133.7	-9473	-0.721275	1.10431
AGHPGSAVGAAGATR	16	110	9138.68	2803	3149	17590.3	-346	-0.0196699	1.18183
AGHPGSAVGAAGATR	8	291	6078.95	2382	3189.5	13455.5	-807.5	-0.0600129	0.936892
AGHPGSAVGGDAGVQ	86	116	5071.51	2118	7859.5	9643.91	-5741.5	-0.59535	0.873166
AGHPGSAVGGDAGVQ	64	257	9627.44	2262	27857	24803.9	-25595	-1.03189	1.44837
AGHPGSAVGILYPGG	43	96	19936.5	17495.5	21607	13250.2	-4111.5	-0.310296	0.130611
AGHPGSAVGILYPGG	81	96	19542.6	19274	7379	12787.9	11895	0.930178	0.0138386
AGHPGSAVGNDHSTL	34	126	14312.8	13721	15330	9447.65	-1609	-0.170307	0.0422281
AGHPGSAVGNDHSTL	20	230	24959.7	21945	10899	12342.6	11046	0.89495	0.128723
AGHPGSAVGQEGSVC	22	38	25605	23057	15876.5	13826.3	7180.5	0.519337	0.10482
AGHPGSAVGQEGSVC	34	202	26874.3	24190	13978	18570.8	10212	0.549894	0.105232
AGHPGSAVGQVCTKH	19	8	11320.4	6115	13592	13378.5	-7477	-0.558883	0.615863
AGHPGSAVGQVCTKH	18	122	21582.6	21494	6700	13244.3	14794	1.11701	0.00411361
AGHPGSAVGVQICLA	53	16	36574.9	32880.5	13670	15374.2	19210.5	1.24953	0.106483
AGHPGSAVGVQICLA	70	45	34262.8	31103	13180	16671.2	17923	1.07509	0.0967551
AGHPGSAVGYSRRTT	83	120	6582.4	2067	5022	14445.3	-2955	-0.204565	1.1583
AGHPGSAVGYSRRTT	84	221	5455.21	1979	11301	15524.1	-9322	-0.600485	1.01398
AGHPGSAVHGLEIFQ	49	255	23281.5	21102	10723	14298.1	10379	0.725901	0.0982904
AGHPGSAVHGLEIFQ	82	271	41901.5	39032	3023	12345.7	36009	2.91673	0.0709391
AGHPGSAVHHQASNS	47	26	12573.6	3054	18108	17801.2	-15054	-0.845674	1.41515
AGHPGSAVHHQASNS	14	198	9907.23	2457	11999	17387.5	-9542	-0.548785	1.39432
AGHPGSAVICKPVLK	45	136	6258.19	2394	11345	18997.7	-8951	-0.471163	0.960925
AGHPGSAVICKPVLK	4	298	2996.6	2495	3255	23041	-760	-0.0329847	0.18319
AGHPGSAVICVSSDQ	16	94	20299.8	17706	13686	13023.7	4020	0.308668	0.136708
AGHPGSAVICVSSDQ	63	294	28070.8	25646	7127	16844.7	18519	1.0994	0.0903423
AGHPGSAVIFQRCYC	89	252	22133.1	20286	9333	12403.7	10953	0.883043	0.0871446
AGHPGSAVIFQRCYC	77	293	31034.3	26992	9308	15149.2	17684	1.16732	0.139551
AGHPGSAVIQKDHHQ	79	139	21505.3	20214	9252	11337	10962	0.966919	0.0619235
AGHPGSAVIQKDHHQ	4	198	22787.4	21243	3086	15981.7	18157	1.13611	0.0701794
AGHPGSAVKEGQVCT	83	196	6379.52	2143	11194	14472.8	-9051	-0.625379	1.09089
AGHPGSAVKEGQVCT	60	207	9416.29	3595	17216	16315.1	-13621	-0.83487	0.962897
AGHPGSAVKMYHTKG	33	53	14343.9	6558.5	8271	16755.3	-1712.5	-0.102207	0.782561
AGHPGSAVKMYHTKG	75	224	2243.42	2174	4293	17943.2	-2119	-0.118095	0.0314327
AGHPGSAVKPVLKEG	65	111	2318.94	2300	14645	14763.3	-12345	-0.836193	0.00820106
AGHPGSAVKPVLKEG	18	245	11810.6	2621	9824	18838.8	-7203	-0.382349	1.50544
AGHPGSAVKRCMRHA	19	35	13014.6	4839	12847	15603.8	-8008	-0.513208	0.989364
AGHPGSAVKRCMRHA	20	42	19655.3	18284	12118	13775.5	6166	0.447606	0.0723186
AGHPGSAVLCCARHF	88	37	24753.4	22639	17156	15192.8	5483	0.360894	0.0892896
AGHPGSAVLCCARHF	85	243	32382.5	28943.5	2520	11464.1	26423.5	2.30489	0.112273
AGHPGSAVLDGYSRR	11	91	18458.3	15182	10094	16949.8	5088	0.30018	0.195405
AGHPGSAVLDGYSRR	58	153	16598.4	13381.5	19145	16147.8	-5763.5	-0.356921	0.215432
AGHPGSAVLGGHPLL	35	175	31974.3	28513	19170.5	16342.9	9342.5	0.571656	0.114571
AGHPGSAVLGGHPLL	6	183	21054.4	19258	5103	10881.4	14155	1.30084	0.089183
AGHPGSAVLGVSATL	54	144	10621.8	3287	29474	21735.8	-26187	-1.20479	1.17293
AGHPGSAVLGVSATL	36	225	9048.32	2533	14764	19130.8	-12231	-0.639337	1.27317
AGHPGSAVLNSVLNS	57	100	16425.9	14484.5	16207	15339.9	-1722.5	-0.112289	0.125778
AGHPGSAVLNSVLNS	29	150	17662.5	15864.5	14104	14740.8	1760.5	0.119431	0.107359
AGHPGSAVLPPPLGG	68	6	8124.93	4871	17178	13524	-12307	-0.910013	0.511638
AGHPGSAVLPPPLGG	65	188	9850.16	3661	10691	16690.5	-7030	-0.421196	0.989751
AGHPGSAVLYPGGNK	17	54	2442.44	2124	18510	18877.9	-16386	-0.867997	0.139696
AGHPGSAVLYPGGNK	90	122	2486.77	1910	2608	13831.9	-698	-0.0504631	0.263881
AGHPGSAVMMALGAA	26	258	12936.6	2602	3105	16051.9	-503	-0.0313358	1.60378
AGHPGSAVMMALGAA	26	293	6841.34	2306	26429	20660.2	-24123	-1.16761	1.08747
AGHPGSAVNYCKNGI	70	178	13067.3	3199	10946	13894.6	-7747	-0.557556	1.40727
AGHPGSAVNYCKNGI	28	251	11625.4	3193	7907	11475.4	-4714	-0.41079	1.29223
AGHPGSAVNYQPYPC	49	214	32289.4	28239	25667.5	20396.1	2571.5	0.126078	0.134034
AGHPGSAVNYQPYPC	90	230	32192.6	28842	4657	13016	24185	1.8581	0.109905
AGHPGSAVPGNYCKN	55	60	8715.52	2570	23204	18276.7	-20634	-1.12898	1.2212
AGHPGSAVPGNYCKN	15	108	11828.8	2906.5	3369	14095.7	-462.5	-0.0328115	1.40358
AGHPGSAVPLLGVSA	7	109	7383.88	2432	8249	19173.3	-5817	-0.30339	1.11059
AGHPGSAVPLLGVSA	16	171	16336.3	3482	10811	19138.9	-7329	-0.382938	1.54578
AGHPGSAVQICLACR	14	164	17914.9	15282.5	5028	13017	10254.5	0.787777	0.158925
AGHPGSAVQICLACR	5	171	19723.7	13262	6857	16979.7	6405	0.377216	0.396919
AGHPGSAVQNHFRGE	46	229	30363.5	26829	19648	18011.2	7181	0.398696	0.123758
AGHPGSAVQNHFRGE	2	243	19888.8	15066	15984	16337.1	-918	-0.0561911	0.277716
AGHPGSAVQRCYCGE	62	252	45877.8	44284	9516	16350.9	34768	2.12636	0.0353572
AGHPGSAVQRCYCGE	49	260	13508.8	9874	2683	6541.71	7191	1.09925	0.313439
AGHPGSAVQTIDNYQ	7	153	30573.4	27058	4066	18028.4	22992	1.27532	0.122149
AGHPGSAVQTIDNYQ	35	295	40665.2	37479	23337	20177.7	14142	0.700874	0.0815914
AGHPGSAVRHAMCCP	30	26	22776.1	21222	15060	13107.7	6162	0.470106	0.0706725
AGHPGSAVRHAMCCP	89	112	16361.6	14654	8831	11287	5823	0.515902	0.110223
AGHPGSAVRHFWSKI	23	87	15219.2	8655	10622	15939.6	-1967	-0.123403	0.564423
AGHPGSAVRHFWSKI	52	260	2811.63	2231	4651	20272.2	-2420	-0.119375	0.231314
AGHPGSAVRKRRKRC	81	222	36789.9	34140	3098	12313.2	31042	2.52102	0.0747539
AGHPGSAVRKRRKRC	38	225	45761.3	44471	5971	17979.1	38500	2.14138	0.0286019
AGHPGSAVRLHTCQR	66	66	22064.1	19692	18403	16087.8	1289	0.0801228	0.11374
AGHPGSAVRLHTCQR	41	200	23975.2	21665	19453	16793.9	2212	0.131715	0.101323
AGHPGSAVRSSDCAS	49	129	17241.2	15845.5	21044	13414.5	-5198.5	-0.387528	0.0844181
AGHPGSAVRSSDCAS	80	135	10938.8	7677	10371	11996.1	-2694	-0.224573	0.354087
AGHPGSAVRTTLSSK	47	68	2358.93	2287	7520	18053.7	-5233	-0.289858	0.0309672
AGHPGSAVRTTLSSK	12	232	2059.56	2042	3752	17436.2	-1710	-0.0980719	0.00856265
AGHPGSAVSAAPGIL	32	46	20285.3	20104	8369	11428	11735	1.02687	0.00898015
AGHPGSAVSAAPGIL	65	46	19706.1	19233	19139	15393.1	94	0.00610663	0.0242986
AGHPGSAVSAAPGIL	42	58	14121.5	12093	17835	12292.1	-5742	-0.467128	0.155074
AGHPGSAVSAAPGIL	52	76	21305.5	18416	22203	14508.7	-3787	-0.261016	0.145743
AGHPGSAVSAAPGIL	25	107	15208.8	10062.5	13730	14143.1	-3667.5	-0.259314	0.413058
AGHPGSAVSAAPGIL	37	150	46681.8	57927	25128	24376.7	32799	1.34551	0.21583
AGHPGSAVSAAPGIL	84	169	20133.5	16301	3708	12579.9	12593	1.00104	0.211158
AGHPGSAVSDCASGL	26	238	50082.3	52527	38109	21850	14418	0.659863	0.0476599
AGHPGSAVSDCASGL	31	260	11831.8	5876.5	10069	13946.7	-4192.5	-0.300608	0.69983
AGHPGSAVSDQNHFR	27	25	18741.6	15613	11496	12169.9	4117	0.338293	0.182642
AGHPGSAVSDQNHFR	17	144	24470.4	22628	14154	14844.3	8474	0.570858	0.0782778
AGHPGSAVSGLCCAR	87	76	11237.3	9421	6926	9337.71	2495	0.267196	0.176295
AGHPGSAVSGLCCAR	25	294	28397.3	25568	35610.5	20856.5	-10042.5	-0.481505	0.104952
AGHPGSAVSKICKPV	27	29	12199.9	2621	7639.5	15132.2	-5018.5	-0.331643	1.53787
AGHPGSAVSKICKPV	29	269	7982.8	2206	2671	11644.9	-465	-0.0399318	1.28611
AGHPGSAVSNSSRLH	31	60	27073.4	24895	9638	11266	15257	1.35425	0.0838858
AGHPGSAVSNSSRLH	15	254	24402.1	22446	9245	15717.9	13201	0.839869	0.0835572
AGHPGSAVSPTRGGD	64	16	19364	14048	13981.5	16939.7	66.5	0.00392568	0.320936
AGHPGSAVSPTRGGD	54	119	27199.5	24721	20922	20528.1	3799	0.185064	0.0955473
AGHPGSAVSSKMYHT	51	99	20602	18510	21052.5	14486	-2542.5	-0.175515	0.107075
AGHPGSAVSSKMYHT	29	151	18069.5	16310	16012	14172.4	298	0.0210267	0.102448
AGHPGSAVSSRLHTC	71	54	14225.2	12181	15016	12557.4	-2835	-0.225763	0.155136
AGHPGSAVSSRLHTC	31	237	28775.2	26571	7448	13440.2	19123	1.42283	0.0796932
AGHPGSAVSVCLRSS	88	104	18144.5	15653.5	4556	15547	11097.5	0.713805	0.147673
AGHPGSAVSVCLRSS	31	179	19835.2	5122	24434	24391.8	-19312	-0.791741	1.35391
AGHPGSAVSVLNSNA	60	131	5320.52	2727	14833	18505.5	-12106	-0.654183	0.668369
AGHPGSAVSVLNSNA	87	145	12097.3	2363	4148	12056.1	-1785	-0.148057	1.63305
AGHPGSAVTESFGND	21	181	30473.9	26800	13105	14417	13695	0.949922	0.128468
AGHPGSAVTESFGND	44	274	42998.2	41452	3576	17256.2	37876	2.19493	0.0366226
AGHPGSAVTITESFG	62	86	19914.2	19045	14312	8968.43	4733	0.52774	0.0446305
AGHPGSAVTITESFG	76	160	17805.8	16021	11879	9534.76	4142	0.434411	0.105621
AGHPGSAVTKHRRKG	84	65	21506.6	15877	3394	10771.4	12483	1.1589	0.30349
AGHPGSAVTKHRRKG	68	269	28613	28184	3576	16608.1	24608	1.48168	0.015105
AGHPGSAVTLSSKMY	35	13	16747.2	6514.5	14073	18739.7	-7558.5	-0.403341	0.944201
AGHPGSAVTLSSKMY	19	82	14647.9	3510	3029	18478.2	481	0.0260307	1.42868
AGHPGSAVVAAALGG	45	93	19634.5	15393	13167.5	17362	2225.5	0.128182	0.243373
AGHPGSAVVAAALGG	86	103	8658.68	2501	7655	11146.4	-5154	-0.462391	1.24187
AGHPGSAVVCTKHRR	63	111	19172.2	16738	12614.5	14178.8	4123.5	0.290821	0.135778
AGHPGSAVVCTKHRR	44	247	30168.8	26572.5	25397	21797.5	1175.5	0.0539283	0.126931
AGHPGSAVVSATLNS	73	15	13945.6	6687	10663	17162.6	-3976	-0.231667	0.735002
AGHPGSAVVSATLNS	34	34	9135.83	2859	12520	16690.8	-9661	-0.578822	1.16173
AGHPGSAVVSSDQNH	55	39	26690.1	23816.5	18881	13288.4	4935.5	0.371415	0.113915
AGHPGSAVVSSDQNH	9	66	19150.2	17671.5	9893	15826.8	7778.5	0.491477	0.0803579
AGHPGSAVYPCAEDE	6	147	36480.1	32943	10983.5	14364.9	21959.5	1.52869	0.101988
AGHPGSAVYPCAEDE	41	286	51733	52566	41314	23352.9	11252	0.481825	0.0159729
AGTQVFLCSLFAPVC	6	37	30141.1	26225.5	6301	15218	19924.5	1.30927	0.139157
AGTQVFLCSLFAPVC	12	103	22650.2	20593	12982	13525.1	7611	0.56273	0.0952197
AGTQVFLCSLFAPVC	34	171	26292.5	24014.5	20909	16343.8	3105.5	0.190011	0.0906278
AGTQVFLCSLFAPVC	30	183	29554	25722.5	14088.5	23631.8	11634	0.492302	0.138854
AGTQVFLCSLFAPVC	32	246	36106.9	32189.5	14946	17157.6	17243.5	1.00501	0.114843
AGVQICLACRKRRKR	24	13	32818.2	32055	8554	16963.8	23501	1.38536	0.0235298
AGVQICLACRKRRKR	17	20	32088.1	28235	15066	16625.5	13169	0.792096	0.127922
AGVQICLACRKRRKR	22	113	21441	21025	14412	13268.4	6613	0.498402	0.0195942
AGVQICLACRKRRKR	75	190	28692.9	25931	4362	11884.1	21569	1.81494	0.101211
AGVQICLACRKRRKR	19	215	19607.2	12395	13372	16458.2	-977	-0.0593623	0.458604
AGVQICLACRKRRKR	35	247	40204.1	38649	6052	15350.1	32597	2.12356	0.0394486
AGVQICLACRKRRKR	82	263	29007.5	25794.5	3551	12043.5	22243.5	1.84694	0.117394
AGWQG	64	41	16281.8	14971.5	10842	15024.2	4129.5	0.274857	0.0838965
AGWQG	16	99	10761.5	6568	11624.5	13693	-5056.5	-0.369275	0.493765
AGWQG	24	243	23856.9	21272.5	5131.5	17636.8	16141	0.915187	0.114658
AHVVANPQAEGQLQW	57	61	23704.6	21928.5	22261	15411.4	-332.5	-0.0215749	0.0778807
AHVVANPQAEGQLQW	56	93	32459.1	29341.5	9962	15427.4	19379.5	1.25617	0.100978
AHVVANPQAEGQLQW	66	188	27167.3	23900	11706	17110.2	12194	0.712675	0.128135
AHVVANPQAEGQLQW	8	259	27949.4	23449.5	10421	16770.2	13028.5	0.776882	0.175545
AHVVANPQAEGQLQW	40	286	52293	54634	45799	18521.4	8835	0.477017	0.0437939
AIHKWDKKNKEFKNF	68	111	13167.4	7341	5744	12484.9	1597	0.127915	0.584272
AIHKWDKKNKEFKNF	87	134	11185.1	2253	2564	12896.3	-311	-0.0241154	1.60232
AIHKWDKKNKEFKNF	70	198	5299.14	1741	7800	14416.8	-6059	-0.420273	1.11308
AIHKWDKKNKEFKNF	85	206	5361.99	2143	3114	14311.2	-971	-0.0678491	0.917128
AIHKWDKKNKEFKNF	5	239	14527.9	3073	3821	16526.5	-748	-0.0452606	1.55342
AIIEHLCASEFALRM	85	2	14009.8	11992	9428	12155.1	2564	0.21094	0.15552
AIIEHLCASEFALRM	49	39	27896.1	25571	22065	14298	3506	0.24521	0.0870276
AIIEHLCASEFALRM	50	104	28327.6	25139	23028	16295.7	2111	0.129543	0.119415
AIIEHLCASEFALRM	73	228	26236.6	22817	16587	20409.2	6230	0.305254	0.139651
AIIEHLCASEFALRM	4	273	10837	5709.5	4242	11826.4	1467.5	0.124087	0.640832
AIKNLPPPAALGGHP	43	152	17829	16116	18567	13375.5	-2451	-0.183245	0.101016
AIKNLPPPAALGGHP	58	232	22203.2	21563	18705	18158.3	2858	0.157394	0.0292557
AIKNLPPPAGATRVF	39	197	28404.3	24979	20902	18519.9	4077	0.220141	0.128504
AIKNLPPPAGATRVF	80	208	19697	15468	5392	14035.3	10076	0.717903	0.241691
AIKNLPPPAGHPGSA	32	266	2285.17	2250	7988	18513.3	-5738	-0.30994	0.0155102
AIKNLPPPAGHPGSA	62	287	4553.94	2482	4129	15935.7	-1647	-0.103353	0.606928
AIKNLPPPAMCCPGN	37	283	26470.4	21807	33774	19600.5	-11967	-0.610547	0.193796
AIKNLPPPAMCCPGN	4	295	18065.6	7203	4443	22000.9	2760	0.125449	0.919514
AIKNLPPPAMVAAAL	69	92	3625.25	2193	8127	12289.6	-5934	-0.482848	0.502653
AIKNLPPPAMVAAAL	11	172	11493.9	2265.5	5571.5	20629.4	-3306	-0.160257	1.62402
AIKNLPPPATLNSVL	13	88	8771.1	2658	6863	14997	-4205	-0.28039	1.19389
AIKNLPPPATLNSVL	30	152	14241.2	10100	15647	14293.4	-5547	-0.388082	0.343602
AIKNLPPPATRVFVA	58	172	11879.5	7159	17637	13271.3	-10478	-0.789525	0.506441
AIKNLPPPATRVFVA	9	283	14961.2	11128	11678	16290.9	-550	-0.0337613	0.295994
AIKNLPPPCAEDEEC	16	122	25914.7	23878	9528	12310.7	14350	1.16565	0.0818521
AIKNLPPPCAEDEEC	9	237	32642.5	28286	14821	15381.5	13465	0.875405	0.143248
AIKNLPPPCARHFWS	67	44	25976	24158	10515	13229.7	13643	1.03124	0.072559
AIKNLPPPCARHFWS	61	270	31981.2	28833	3714	13236.4	25119	1.89772	0.103628
AIKNLPPPCASPTRG	59	52	18012.6	16926	18554	14619.6	-1628	-0.111357	0.0622201
AIKNLPPPCASPTRG	14	173	9326.27	2501	8064	16353.7	-5563	-0.340168	1.31614
AIKNLPPPCCPGNYC	72	164	21085.8	19749	12866	12509	6883	0.550243	0.0654974
AIKNLPPPCCPGNYC	23	232	25778.8	23911	11590	10014.9	12321	1.23027	0.0752131
AIKNLPPPCGTDEYC	45	179	30358.6	27439.5	20597	17269.6	6842.5	0.396217	0.101098
AIKNLPPPCGTDEYC	51	254	29560.4	26372.5	13488	17113	12884.5	0.752908	0.114115
AIKNLPPPCKNGICV	57	211	16597	14418	16389	12295.7	-1971	-0.1603	0.140747
AIKNLPPPCKNGICV	17	237	26105.8	23482	13171	12909.2	10311	0.798734	0.105924
AIKNLPPPCLRSSDC	60	55	30097.4	26821	15229	14528.7	11592	0.797868	0.115252
AIKNLPPPCLRSSDC	80	263	21717	20213.5	16757	16242.1	3456.5	0.21281	0.0717451
AIKNLPPPCMRHAMC	23	8	31356.4	27955	9717	16760.9	18238	1.08813	0.114822
AIKNLPPPCMRHAMC	31	9	38350.8	35320	3752	15052	31568	2.09727	0.0823258
AIKNLPPPCYCGEGL	43	21	20882.4	19874	14733	11880.9	5141	0.43271	0.0494934
AIKNLPPPCYCGEGL	51	134	30496.7	27272	28355	20254.2	-1083	-0.0534704	0.111758
AIKNLPPPDAGVQIC	57	150	38745.9	35152.5	17266	16753.3	17886.5	1.06764	0.0973289
AIKNLPPPDAGVQIC	86	274	38517.5	34693	6470.5	20851.5	28222.5	1.3535	0.104575
AIKNLPPPEDEECGT	20	73	29028.1	27016	9978	13005.3	17038	1.31009	0.071834
AIKNLPPPEDEECGT	48	134	27072	24587	20982	12965.9	3605	0.278038	0.0962814
AIKNLPPPEECGTDE	71	73	17044.5	15336	14239	11450	1097	0.0958081	0.105625
AIKNLPPPEECGTDE	41	85	29522.4	26527	19767	16003.1	6760	0.422418	0.106985
AIKNLPPPEGLSCRI	17	148	16317.9	13136	11269	17337.9	1867	0.107683	0.216904
AIKNLPPPEGLSCRI	13	247	25582.4	23380	17668	16675.1	5712	0.342547	0.0900244
AIKNLPPPEGSVCLR	35	51	18302.5	18152	13809	11353.2	4343	0.382535	0.0082591
AIKNLPPPEGSVCLR	62	98	20129.2	18542	9893	12764.2	8649	0.6776	0.0821306
AIKNLPPPEYCASPT	21	40	32102.9	29416	8718	16544.9	20698	1.25102	0.0874067
AIKNLPPPEYCASPT	8	99	29200.7	26767	11942	11632.6	14825	1.27444	0.0870232
AIKNLPPPFVAMVAA	55	57	14814.5	3010	21659.5	19644.2	-18649.5	-0.949363	1.59367
AIKNLPPPFVAMVAA	42	207	5059.59	2388	21894	19049.1	-19506	-1.02399	0.750829
AIKNLPPPGAAGATR	46	215	5416.86	2935	16860.5	20306.8	-13925.5	-0.685754	0.612809
AIKNLPPPGAAGATR	88	249	2018.3	1998	2646	11971.5	-648	-0.0541287	0.0101089
AIKNLPPPGAAGHPG	47	18	17661.2	13249	12180.5	16466.3	1068.5	0.0648901	0.287448
AIKNLPPPGAAGHPG	37	112	25035.8	21518	16549	13335.2	4969	0.372623	0.151415
AIKNLPPPGHPLLGV	41	294	52833.4	56258.5	46767	19024.1	9491.5	0.498921	0.062813
AIKNLPPPGHPLLGV	24	297	30337.3	27784	21778	15281.9	6006	0.393013	0.0879193
AIKNLPPPGILYPGG	5	139	21676.4	12212	12853	19272.1	-641	-0.0332604	0.573805
AIKNLPPPGILYPGG	75	162	9774.89	6562	11178	12294.5	-4616	-0.375454	0.398521
AIKNLPPPGNKYQTI	7	83	8574.43	2583	4779.5	19017.1	-2196.5	-0.115501	1.19983
AIKNLPPPGNKYQTI	35	289	1699.44	1684	1904	435.24	-220	-0.505468	0.00912687
AIKNLPPPGQEGSVC	77	57	23119.9	21594	8366	13393.4	13228	0.987649	0.0682778
AIKNLPPPGQEGSVC	26	216	17724.2	13152	14066.5	14923.6	-914.5	-0.0612787	0.298358
AIKNLPPPGSAVSAA	42	56	4071.11	2137	17480	19224.9	-15343	-0.798079	0.644513
AIKNLPPPGSAVSAA	44	286	2270.92	2237	5971	16182.3	-3734	-0.230746	0.0150494
AIKNLPPPGSHGLEI	38	96	17857.9	14940	14079	12851	861	0.0669987	0.178404
AIKNLPPPGSHGLEI	38	189	29694.2	26469	13633	14255.2	12836	0.900445	0.114976
AIKNLPPPGYSRRTT	71	56	5952.47	2564	9497	14322.2	-6933	-0.484074	0.842238
AIKNLPPPGYSRRTT	27	237	3327.37	2306	29196.5	23326.9	-26890.5	-1.15277	0.366668
AIKNLPPPHFRGEIE	55	166	29247.5	26042	16059	12393.9	9983	0.805474	0.116085
AIKNLPPPHFRGEIE	68	214	27868	25042.5	9063	14631	15979.5	1.09217	0.106904
AIKNLPPPHHQASNS	12	39	13399	2891	10537.5	18702.9	-7646.5	-0.408841	1.53358
AIKNLPPPHHQASNS	66	136	8316.46	2652	6681	17424.4	-4029	-0.231227	1.14292
AIKNLPPPHPGSAVS	4	190	2057.07	2036	2910	16108.4	-874	-0.0542574	0.0102955
AIKNLPPPHPGSAVS	79	265	2259.72	2011	5307.5	19108.7	-3296.5	-0.172513	0.116609
AIKNLPPPICKPVLK	77	119	5080.55	2005	3174	12383	-1169	-0.0944034	0.929775
AIKNLPPPICKPVLK	6	296	8283.17	2646	3281	22045.5	-635	-0.0288041	1.14118
AIKNLPPPICVSSDQ	90	30	24574.9	22395	16794	18091.9	5601	0.309586	0.0928895
AIKNLPPPICVSSDQ	20	144	10964.9	8736	12715	12530.3	-3979	-0.317549	0.227243
AIKNLPPPIFQRCYC	4	205	33996.3	30385	5518	11926.3	24867	2.08505	0.112303
AIKNLPPPIFQRCYC	75	287	39566.9	36259	3218	15781.2	33041	2.09369	0.0873053
AIKNLPPPIQKDHHQ	29	62	16658.9	14418	18718	14279.4	-4300	-0.301134	0.14447
AIKNLPPPIQKDHHQ	81	264	9618.61	2727	10383	11095.8	-7656	-0.689994	1.2605
AIKNLPPPKEGQVCT	2	102	25602.5	18586	5216	19857.8	13370	0.673286	0.320281
AIKNLPPPKEGQVCT	68	296	11072.9	2797	4079	14756.9	-1282	-0.0868747	1.37596
AIKNLPPPKMYHTKG	41	63	6639.49	2665	20050	16336.7	-17385	-1.06417	0.912831
AIKNLPPPKMYHTKG	40	264	2843.34	2382	2941	9548.15	-559	-0.0585454	0.177039
AIKNLPPPKRCMRHA	55	262	30035.1	28191	3325	20958.5	24866	1.18644	0.0633639
AIKNLPPPKRCMRHA	77	266	8528.66	2573.5	5066	15747.5	-2492.5	-0.158279	1.19817
AIKNLPPPKYQTIDN	50	71	13961.3	11326	23369	15243.4	-12043	-0.790047	0.209187
AIKNLPPPKYQTIDN	22	286	5225.06	2413	12897	16856.8	-10484	-0.621943	0.772595
AIKNLPPPLDGYSRR	28	62	7009.27	2608	16408	14529.8	-13800	-0.94977	0.98865
AIKNLPPPLDGYSRR	11	185	11471	3362.5	8362.5	17929.5	-5000	-0.27887	1.22714
AIKNLPPPLEIFQRC	84	69	20172	18413	9113	11014.8	9300	0.844322	0.0912391
AIKNLPPPLEIFQRC	69	96	24918.9	22165	17700	19117.1	4465	0.233561	0.117113
AIKNLPPPLGGAAGH	66	49	31137.5	27410	9902	15737.8	17508	1.11248	0.127505
AIKNLPPPLGGAAGH	52	143	34354.6	31539	16556	17381.2	14983	0.862023	0.0855116
AIKNLPPPLGGAAGH	62	145	18729.5	16059	8938	14296.2	7121	0.498103	0.153829
AIKNLPPPLGGAAGH	20	165	19944.5	16851	11288	13781.9	5563	0.403646	0.168543
AIKNLPPPLGGAAGH	84	248	16965.5	15091	9912	17311.3	5179	0.299168	0.117086
AIKNLPPPLGGAAGH	89	259	22000.7	11276	4688	23409.3	6588	0.281427	0.668399
AIKNLPPPLGGAAGH	64	290	22318.7	20893	4088	13906.4	16805	1.20843	0.0660103
AIKNLPPPLGVSATL	80	40	4540.37	2269	5210	13451.5	-2941	-0.218638	0.693669
AIKNLPPPLGVSATL	81	181	3682.3	2162	13111	19150.1	-10949	-0.571746	0.532504
AIKNLPPPLNSVLNS	17	24	4769.94	2143	14469	20572.8	-12326	-0.59914	0.800127
AIKNLPPPLNSVLNS	85	65	4844.21	2243	5358	8733.26	-3115	-0.356682	0.76997
AIKNLPPPLYPGGNK	17	112	40776.8	48152	4145	26436	44007	1.66466	0.16625
AIKNLPPPLYPGGNK	59	178	2155.97	2137	4500	14942.4	-2363	-0.158141	0.00883776
AIKNLPPPMMALGAA	73	232	2201.12	2074	3551	13515	-1477	-0.109286	0.0594872
AIKNLPPPMMALGAA	49	242	2376	2313	15826	20169.4	-13513	-0.669976	0.026873
AIKNLPPPNYCKNGI	81	59	16606.2	11980	6414	11926.6	5566	0.466687	0.326536
AIKNLPPPNYCKNGI	15	240	15084.4	7706	8240	14948.5	-534	-0.0357227	0.671661
AIKNLPPPNYQPYPC	45	35	27238.3	24238	15556	14997.7	8682	0.578888	0.116702
AIKNLPPPNYQPYPC	83	40	22196.7	21469	17514	13996.7	3955	0.282566	0.0333322
AIKNLPPPPGNYCKN	67	45	17195.2	11379	8447	14387.1	2932	0.203794	0.41286
AIKNLPPPPGNYCKN	2	236	9319.28	2451	3654.5	20463.5	-1203.5	-0.0588121	1.33559
AIKNLPPPPLLGVSA	20	82	6004.6	2501	8598	19023	-6097	-0.320506	0.875835
AIKNLPPPPLLGVSA	8	271	6101.17	2319	11665	14672.6	-9346	-0.636968	0.967344
AIKNLPPPQICLACR	86	155	15833	14387	10999	11260.6	3388	0.300873	0.0957707
AIKNLPPPQICLACR	15	283	16806.1	14786	12240.5	10373.2	2545.5	0.245391	0.128059
AIKNLPPPQNHFRGE	85	108	13021.7	11555.5	9616	9237.14	1939.5	0.209968	0.119455
AIKNLPPPQNHFRGE	59	114	27520.8	24087	17467	13556.7	6620	0.488319	0.133269
AIKNLPPPQRCYCGE	23	112	23654.6	21899.5	15713	12806.7	6186.5	0.483068	0.0770921
AIKNLPPPQRCYCGE	62	204	30937.8	27723	6216	15487.5	21507	1.38867	0.109716
AIKNLPPPQTIDNYQ	57	53	25612.4	23892	18453.5	14790.8	5438.5	0.367694	0.0695318
AIKNLPPPQTIDNYQ	40	99	31973.9	28787.5	20634	16803.5	8153.5	0.485225	0.104979
AIKNLPPPRHAMCCP	86	66	13582.9	11282	10723	7753.78	559	0.0720939	0.185603
AIKNLPPPRHAMCCP	15	92	26277.9	24737.5	14418	14254	10319.5	0.723973	0.0604072
AIKNLPPPRHFWSKI	11	72	17197.7	10043.5	11577	16995.4	-1533.5	-0.0902304	0.537847
AIKNLPPPRHFWSKI	54	294	18222.2	8328	7507.5	18492.4	820.5	0.0443696	0.783016
AIKNLPPPRKRRKRC	65	226	32806.3	30510	5694	16844.9	24816	1.4732	0.0725652
AIKNLPPPRKRRKRC	50	270	17219.6	12747	2602	9022.45	10145	1.12442	0.300752
AIKNLPPPRLHTCQR	30	200	11673.6	6442	24348.5	22800.1	-17906.5	-0.785371	0.59449
AIKNLPPPRLHTCQR	7	230	16824.1	9185.5	11049	18229.1	-1863.5	-0.102227	0.605189
AIKNLPPPRSSDCAS	7	99	34015.9	30314	8479	16295.3	21835	1.33996	0.115219
AIKNLPPPRSSDCAS	89	155	28582.3	26251	3281	14336.4	22970	1.60222	0.0850825
AIKNLPPPRTTLSSK	42	185	4660.61	2187	15418	20332	-13231	-0.650747	0.756616
AIKNLPPPRTTLSSK	35	189	2934.72	2451	7938	17418.2	-5487	-0.315015	0.180116
AIKNLPPPSAAPGIL	20	232	15039.4	9447	8259	13374.8	1188	0.088824	0.464974
AIKNLPPPSAAPGIL	57	249	22902.9	10710	3698.5	17763.4	7011.5	0.394716	0.760084
AIKNLPPPSDCASGL	50	33	38718.8	34702.5	15330	13476.5	19372.5	1.4375	0.109513
AIKNLPPPSDCASGL	25	123	31283.6	28875	20298.5	17197.5	8576.5	0.498706	0.0801166
AIKNLPPPSFGNDHS	50	40	23046	21300	20891	13597.9	409	0.0300782	0.0787869
AIKNLPPPSFGNDHS	39	177	24761.2	21970	13099	14931.7	8871	0.594105	0.119599
AIKNLPPPSGLCCAR	36	61	19088.1	18403	10163	12442.8	8240	0.66223	0.0365519
AIKNLPPPSGLCCAR	65	131	18084.2	16153	11923	11889.2	4230	0.355784	0.112931
AIKNLPPPSNSSRLH	64	246	35464.1	34133	10147.5	18858.3	23985.5	1.27188	0.0382548
AIKNLPPPSNSSRLH	31	284	32260.2	29769	22595	17950.9	7174	0.399645	0.0803651
AIKNLPPPSPTRGGD	42	166	31777.8	28255	19001	22513.5	9254	0.411042	0.117498
AIKNLPPPSPTRGGD	65	266	13478.2	2394	7448	19750.6	-5054	-0.25589	1.72811
AIKNLPPPSSKMYHT	90	134	12880.2	7806	4066	12281.8	3740	0.304516	0.500795
AIKNLPPPSSKMYHT	15	210	18058.4	13906	10440	17528.5	3466	0.197735	0.261291
AIKNLPPPSSRLHTC	23	82	35226.7	32066	10503	14580.2	21563	1.47893	0.094008
AIKNLPPPSSRLHTC	47	83	28311.2	25313.5	22839	19464.8	2474.5	0.127127	0.111919
AIKNLPPPSVCLRSS	39	78	16517	13539	20682	20138.3	-7143	-0.354697	0.198813
AIKNLPPPSVCLRSS	50	222	45822.7	55720	34555	22038.2	21165	0.96038	0.19556
AIKNLPPPTDEYCAS	74	157	16276.8	15009	13658	11069.7	1351	0.122045	0.0810908
AIKNLPPPTDEYCAS	25	236	43196.2	44134.5	12206	22051.8	31928.5	1.44788	0.021489
AIKNLPPPTITESFG	80	49	20227.2	17463.5	10402	10326.5	7061.5	0.68382	0.146914
AIKNLPPPTITESFG	48	160	32819.4	30049	24721	18497.5	5328	0.288039	0.0881904
AIKNLPPPTKGQEGS	84	117	1871.48	1759	9157	13173.1	-7398	-0.561599	0.0619841
AIKNLPPPTKGQEGS	4	174	2096.98	2074	2639	12742.7	-565	-0.0443392	0.0110191
AIKNLPPPTLSSKMY	24	21	26432.8	24295.5	4691.5	17100.5	19604	1.1464	0.0843153
AIKNLPPPTLSSKMY	78	60	10989.3	3174	3972	13656.5	-798	-0.0584338	1.24193
AIKNLPPPTRGGDAG	13	152	7769.82	2357	4663	19374.6	-2306	-0.119022	1.19286
AIKNLPPPTRGGDAG	22	261	12211	2419	3086	16286.5	-667	-0.0409541	1.61899
AIKNLPPPVCTKHRR	24	68	27965	26076.5	4883	10369.2	21193.5	2.0439	0.0699174
AIKNLPPPVCTKHRR	88	220	29645.8	28175	3023	14597.5	25152	1.72303	0.0508841
AIKNLPPPVLKEGQV	46	156	8046.19	2608	18281	19542.6	-15673	-0.80199	1.12662
AIKNLPPPVLKEGQV	28	188	10339.9	2834	13256	18008.2	-10422	-0.578735	1.29432
AIKNLPPPVSSDQNH	18	9	11857.3	8787	11351	14506.1	-2564	-0.176753	0.29967
AIKNLPPPVSSDQNH	17	64	15336.1	12237	6939	13745.2	5298	0.385443	0.225747
AIKNLPPPYHTKGQE	33	32	6168.65	2558	9833	15619.6	-7275	-0.465762	0.880254
AIKNLPPPYHTKGQE	32	202	12193.6	2558	13413	20313.4	-10855	-0.534377	1.56169
AIKSPCQRETPEGAE	72	38	8432.19	5895	13168	10284.6	-7273	-0.707172	0.357952
AIKSPCQRETPEGAE	30	84	16066.3	11926	14563	16872.1	-2637	-0.156293	0.298003
AIKSPCQRETPEGAE	73	200	20324.8	15534.5	5122	19195.5	10412.5	0.542444	0.268777
AIKSPCQRETPEGAE	64	220	30593.5	29605	5537	17416.3	24068	1.38193	0.0328436
AIKSPCQRETPEGAE	32	273	9575.8	2375	4129	17682.2	-1754	-0.0991959	1.39424
AKPWYEPIYLGGVFQ	89	23	20173.6	19233	7555	14093.7	11678	0.828597	0.0477483
AKPWYEPIYLGGVFQ	56	53	25165.5	23313	16615	15326.4	6698	0.437025	0.0764645
AKPWYEPIYLGGVFQ	30	127	27604	25008	15129	13558.6	9879	0.728615	0.0987642
AKPWYEPIYLGGVFQ	27	149	39071.5	35623	13595	14390.1	22028	1.53078	0.092401
AKPWYEPIYLGGVFQ	43	202	22392.7	20733	19224	14434.5	1509	0.104541	0.0770079
ALGAAGATAALGGHP	24	143	17963.1	16725	19378	15444.7	-2653	-0.171774	0.0714173
ALGAAGATAALGGHP	82	260	14677.7	3538	4110	13645.8	-572	-0.0419178	1.42277
ALGAAGATACRKRRK	73	184	19594.5	17875	9553	12069.9	8322	0.689487	0.0918443
ALGAAGATACRKRRK	16	283	25119.2	24939	12175	11812.5	12764	1.08055	0.00719925
ALGAAGATAIKNLPP	73	100	3209	2099	6175	12866	-4076	-0.316804	0.424498
ALGAAGATAIKNLPP	51	287	8540.65	2558	20555	23537.5	-17997	-0.764609	1.20561
ALGAAGATAMCCPGN	80	120	14552.5	11750.5	9302	13736.6	2448.5	0.178247	0.21387
ALGAAGATAMCCPGN	43	282	41738.8	39025	43704	20687.7	-4679	-0.226173	0.0672284
ALGAAGATAPGILYP	46	249	24543.6	22624	10389	13789.4	12235	0.887273	0.0814382
ALGAAGATAPGILYP	35	263	15132.3	11056	2746	11991.6	8310	0.692982	0.313858
ALGAAGATATLNSVL	51	52	13794.7	11373	20446	16962.6	-9073	-0.534881	0.193044
ALGAAGATATLNSVL	60	229	22532.1	13696	7222	18929.7	6474	0.342002	0.497838
ALGAAGATCAEDEEC	49	173	31542.1	28482	20283	16968.8	8199	0.483182	0.102051
ALGAAGATCAEDEEC	66	288	33607	30110	12596	13941.4	17514	1.25626	0.109878
ALGAAGATCARHFWS	33	63	25788	23089	17140	12404.5	5949	0.479586	0.110553
ALGAAGATCARHFWS	66	249	51464.1	58626	17489	23077.9	41137	1.78253	0.130294
ALGAAGATCASPTRG	33	82	15374.9	8589	16015	15259.2	-7426	-0.486657	0.582252
ALGAAGATCASPTRG	20	177	17788.5	8611	10063	16523.7	-1452	-0.087874	0.725515
ALGAAGATCCPGNYC	3	139	38642.1	35466.5	2922	17433.5	32544.5	1.86678	0.085753
ALGAAGATCCPGNYC	44	168	39535.7	35558	23580	16076.3	11978	0.745071	0.106038
ALGAAGATCGTDEYC	2	176	26754.1	24078	8985	17033.4	15093	0.886084	0.105388
ALGAAGATCGTDEYC	71	208	25029.1	23696	12724.5	18224.5	10971.5	0.602021	0.0547325
ALGAAGATCKNGICV	85	15	22841.4	21621	15575	16573.1	6046	0.364809	0.0549087
ALGAAGATCKNGICV	31	26	21014.7	18894	13495	11170	5399	0.483347	0.106378
ALGAAGATCLRSSDC	56	88	27897.7	24914	23820	19034.7	1094	0.0574739	0.113114
ALGAAGATCLRSSDC	78	113	31494.8	28153	11967	13966.2	16186	1.15894	0.112169
ALGAAGATCMRHAMC	41	34	31742.7	28769.5	12973	14428.1	15796.5	1.09484	0.0983473
ALGAAGATCMRHAMC	64	204	25471	22773.5	17216	18628.1	5557.5	0.29834	0.111941
ALGAAGATCYCGEGL	90	53	30501.3	27652	19617	19437.9	8035	0.413367	0.0980712
ALGAAGATCYCGEGL	33	207	32280.1	29027.5	19158	15489	9869.5	0.637192	0.106209
ALGAAGATDAGVQIC	55	168	39179	36912	20415	18209.7	16497	0.905948	0.0596037
ALGAAGATDAGVQIC	4	206	22173.5	19686	7599	11291.7	12087	1.07043	0.11899
ALGAAGATEDEECGT	49	234	49546.9	50918.5	34566	24697.6	16352.5	0.662108	0.027307
ALGAAGATEDEECGT	6	235	26139.3	23780	11458	14681.4	12322	0.839296	0.0945954
ALGAAGATEECGTDE	2	94	37220.9	34482	18598	20956.2	15884	0.757963	0.0764343
ALGAAGATEECGTDE	32	226	34200	30579	10679	13256.8	19900	1.50111	0.111913
ALGAAGATEGLSCRI	72	256	15953.4	10050	7523	15449.3	2527	0.163568	0.462099
ALGAAGATEGLSCRI	76	271	21195.4	18843	8611	13498.2	10232	0.758026	0.117644
ALGAAGATEGSVCLR	60	96	19843.9	18318.5	12219	11263.8	6099.5	0.541514	0.0799872
ALGAAGATEGSVCLR	28	213	13765.3	11156	9802	11454.1	1354	0.11821	0.210176
ALGAAGATEYCASPT	45	76	29378.5	26172.5	18234	16140.9	7938.5	0.491825	0.115553
ALGAAGATEYCASPT	59	265	10611.3	5301	8472	16590.6	-3171	-0.191132	0.694024
ALGAAGATFVAMVAA	7	217	2050.11	2030	5141	21624.5	-3111	-0.143865	0.00985766
ALGAAGATFVAMVAA	75	294	1976.18	1961	4252	18312.3	-2291	-0.125107	0.00771114
ALGAAGATGAAGHPG	87	130	7870.98	2595	8123.5	14404.3	-5528.5	-0.38381	1.1096
ALGAAGATGAAGHPG	6	264	13934	5656	9780	15050.5	-4124	-0.27401	0.901615
ALGAAGATGGDAGVQ	55	206	14496.9	2878	8843	18655.8	-5965	-0.319739	1.61684
ALGAAGATGGDAGVQ	90	244	2646.76	1869.5	9874	24484.9	-8004.5	-0.326916	0.347665
ALGAAGATGILYPGG	37	148	21249.6	20264	20712.5	16664.2	-448.5	-0.026914	0.0474926
ALGAAGATGILYPGG	68	182	34992.6	31430	18510	16684.5	12920	0.77437	0.107375
ALGAAGATGNDHSTL	47	46	25150.6	22566	21927	17895.5	639	0.0357073	0.108437
ALGAAGATGNDHSTL	84	120	20552.5	18057.5	7291	13991.5	10766.5	0.769505	0.129422
ALGAAGATGQEGSVC	66	83	16274.6	14884	15399	10937.5	-515	-0.0470859	0.0893176
ALGAAGATGQEGSVC	31	146	13117.7	12118	13344	11223.1	-1226	-0.109239	0.0792682
ALGAAGATGQVCTKH	45	107	23731.1	22472	21803	17028.2	669	0.0392877	0.0545176
ALGAAGATGQVCTKH	19	259	25033.3	22939	5845	16376.6	17094	1.0438	0.087368
ALGAAGATGSHGLEI	51	84	26132.1	23829	15544	11966.2	8285	0.692367	0.0922607
ALGAAGATGSHGLEI	37	281	25122.8	23751	21285	15403.6	2466	0.160093	0.0561528
ALGAAGATGVQICLA	11	60	19407.1	17656	12281	13158.8	5375	0.408473	0.0945649
ALGAAGATGVQICLA	59	282	22534.6	21276	6329	10684.8	14947	1.3989	0.0574727
ALGAAGATHFRGEIE	6	126	31669.2	26433	15986.5	17977	10446.5	0.581103	0.18073
ALGAAGATHFRGEIE	60	277	34070.4	30524.5	13727	21219.7	16797.5	0.791599	0.109898
ALGAAGATHGLEIFQ	27	120	32171.4	29743	20825	18272.1	8918	0.488065	0.078485
ALGAAGATHGLEIFQ	65	283	32110.9	29192.5	6879	14628	22313.5	1.5254	0.0952825
ALGAAGATHPGSAVS	38	33	6512.58	2407	12351	15880.5	-9944	-0.626177	0.995355
ALGAAGATHPGSAVS	69	249	2273.41	2143	4506	19015.5	-2363	-0.124267	0.0590742
ALGAAGATHRRKGSH	26	31	20567	18529	18721	16536.7	-192	-0.0116105	0.104353
ALGAAGATHRRKGSH	3	289	24823.3	7429	5131.5	20276.1	2297.5	0.113311	1.20639
ALGAAGATICVSSDQ	54	101	36671.8	33313.5	24990	19248.1	8323.5	0.432433	0.0960467
ALGAAGATICVSSDQ	9	162	31216.3	27930	4223	16916	23707	1.40146	0.11124
ALGAAGATIDNYQPY	66	71	14479.5	13275	13614	11277.1	-339	-0.0300609	0.0868541
ALGAAGATIDNYQPY	52	298	33793.3	30128	13428.5	14401	16699.5	1.15961	0.114808
ALGAAGATIQKDHHQ	10	106	37281.7	35273	18026	22551.9	17247	0.764771	0.0553851
ALGAAGATIQKDHHQ	55	230	22507	17932	21040	18643.7	-3108	-0.166705	0.227242
ALGAAGATKDHHQAS	36	97	13571.1	5134.5	11477	13790.1	-6342.5	-0.459931	0.971957
ALGAAGATKDHHQAS	42	192	17643	13444	24369	21061.9	-10925	-0.51871	0.271808
ALGAAGATKMYHTKG	26	125	3338.82	2388	11728	17055.2	-9340	-0.547635	0.335161
ALGAAGATKMYHTKG	14	212	6824.71	2551	4704	17946.4	-2153	-0.119969	0.984064
ALGAAGATKNLPPPL	68	56	2182.4	2118	18001	15523	-15883	-1.02319	0.0299529
ALGAAGATKNLPPPL	71	245	2257.01	2061	3117	14991.8	-1056	-0.0704385	0.0908496
ALGAAGATKRCMRHA	18	116	9501.58	5996	9996.5	13192	-4000.5	-0.303252	0.460366
ALGAAGATKRCMRHA	32	279	13669.1	3814.5	8014	15461.2	-4199.5	-0.271615	1.27633
ALGAAGATKYQTIDN	54	113	44415.4	45663	22148	20646.8	23515	1.13892	0.0277028
ALGAAGATKYQTIDN	49	293	19233.6	18353	23362	20400.9	-5009	-0.245528	0.0468678
ALGAAGATLDGYSRR	87	6	11253.4	4716.5	7822	13889.5	-3105.5	-0.223587	0.869599
ALGAAGATLDGYSRR	46	89	19667.2	17737	17709	15371.7	28	0.00182153	0.103298
ALGAAGATLEIFQRC	23	71	22956.7	21997.5	13381	13090.7	8616.5	0.658217	0.0426797
ALGAAGATLEIFQRC	71	97	26365.2	24047	14368	14049	9679	0.688946	0.0920328
ALGAAGATLGGHPLL	80	152	16963.3	13988	9019	10331.9	4969	0.480936	0.192852
ALGAAGATLGGHPLL	86	283	23312.5	22206	8001	13754.5	14205	1.03275	0.0486289
ALGAAGATLGVSATL	57	18	20001.4	17784.5	17662	17497.5	122.5	0.00700099	0.117474
ALGAAGATLGVSATL	78	283	19954	4443	3991	16125.8	452	0.0280296	1.5021
ALGAAGATLNSVLNS	28	136	12041.1	3469	19821	16062.5	-16352	-1.01803	1.24446
ALGAAGATLNSVLNS	27	159	3725.44	2432	17501.5	13981.5	-15069.5	-1.07781	0.426471
ALGAAGATLPPPLGG	77	141	15258.7	7429	4443	15228.2	2986	0.196084	0.719758
ALGAAGATLPPPLGG	37	272	6808.37	2479	3325	13319.7	-846	-0.0635148	1.0103
ALGAAGATLYPGGNK	64	75	2289.11	2256	11973	14496.5	-9717	-0.670302	0.0145698
ALGAAGATLYPGGNK	49	119	2889.38	2237	13601.5	19458.9	-11364.5	-0.584025	0.255906
ALGAAGATNGICVSS	11	109	15767.8	12589	12181	13986.9	408	0.0291702	0.225145
ALGAAGATNGICVSS	36	149	32994.4	30281	18344	19232.5	11937	0.620669	0.0858168
ALGAAGATNYQPYPC	70	10	22809.7	21501.5	15091	16222.4	6410.5	0.395163	0.0590636
ALGAAGATNYQPYPC	79	163	21622.1	19950	8347	10457.9	11603	1.10949	0.0804859
ALGAAGATPGGNKYQ	58	67	5115.43	2382	19390	17464.8	-17008	-0.973842	0.764321
ALGAAGATPGGNKYQ	59	75	3663.68	2350	19547	18884.9	-17197	-0.910622	0.444053
ALGAAGATPLLGVSA	14	114	10136.3	2621	2941	12044.1	-320	-0.026569	1.35257
ALGAAGATPLLGVSA	54	282	4680.04	2269	24125	22605	-21856	-0.966867	0.723967
ALGAAGATPPLGGAA	44	27	9483.58	3086	18978.5	18658.3	-15892.5	-0.851764	1.12269
ALGAAGATPPLGGAA	56	55	27017.5	24950	13595	20578.4	11355	0.551793	0.0796117
ALGAAGATQICLACR	19	136	11333.4	8545	14073	10622.3	-5528	-0.520415	0.282405
ALGAAGATQICLACR	42	136	28905.4	25946	22563	17011	3383	0.198871	0.108011
ALGAAGATQNHFRGE	85	21	19861	18127	17410	17572.5	717	0.0408024	0.0913535
ALGAAGATQNHFRGE	75	89	18144.7	15829.5	13532	13100.5	2297.5	0.175376	0.136505
ALGAAGATQRCYCGE	41	3	33849.7	30615.5	18834	17858.7	11781.5	0.659705	0.100425
ALGAAGATQRCYCGE	78	224	28167	25259	9233	14290.8	16026	1.12142	0.108967
ALGAAGATQTIDNYQ	83	204	9339.9	5059	10000	14377	-4941	-0.343674	0.613127
ALGAAGATQTIDNYQ	65	267	22235.8	20521	10892	20528	9629	0.469068	0.0802553
ALGAAGATRHAMCCP	52	155	37496.6	34136	23251	17014.2	10885	0.63976	0.0938964
ALGAAGATRHAMCCP	5	206	17741.2	16417	8780	10049.7	7637	0.759926	0.0775694
ALGAAGATRHFWSKI	57	2	21481	20756.5	10471	18787.9	10285.5	0.547455	0.034307
ALGAAGATRHFWSKI	15	245	22133.2	11697	16141	17474.8	-4444	-0.254309	0.637748
ALGAAGATRKRRKRC	84	24	33023.6	29711	18975	19296.8	10736	0.556362	0.105705
ALGAAGATRKRRKRC	15	135	33510.8	30456	8403	17549.7	22053	1.2566	0.0955854
ALGAAGATRLHTCQR	9	238	12095.1	7146	12970	14995.6	-5824	-0.38838	0.526249
ALGAAGATRLHTCQR	58	293	17850.7	12884.5	3818	15335	9066.5	0.591227	0.326016
ALGAAGATRSSDCAS	9	221	29325.7	26901.5	4226.5	15102.1	22675	1.50145	0.0862812
ALGAAGATRSSDCAS	77	257	13063.7	5694	9572	12269.5	-3878	-0.316069	0.830422
ALGAAGATRTTLSSK	72	119	2161.08	2118	5144	13870.9	-3026	-0.218155	0.0201358
ALGAAGATRTTLSSK	45	216	2654.74	2608	14839.5	20784.3	-12231.5	-0.588497	0.0177631
ALGAAGATRVFVAMV	16	26	21084.3	17995	14305	14821.1	3690	0.248969	0.158434
ALGAAGATRVFVAMV	62	32	21681.2	19654	17794	16795.2	1860	0.110746	0.0981628
ALGAAGATRVFVAMV	17	110	10452.4	2797	8444	15650.8	-5647	-0.360813	1.31829
ALGAAGATRVFVAMV	86	166	18423.5	4745	3563	14350.6	1182	0.082366	1.35653
ALGAAGATRVFVAMV	53	178	11754.8	3073	19459	20662	-16386	-0.793049	1.34161
ALGAAGATRVFVAMV	68	199	9639.88	2878	10591	13642.5	-7713	-0.565364	1.20881
ALGAAGATRVFVAMV	57	230	15695.2	10012	13331	18558.4	-3319	-0.178841	0.449571
ALGAAGATSDCASGL	8	7	16752.2	14541	14626	16122.8	-85	-0.00527204	0.141559
ALGAAGATSDCASGL	41	241	29224.4	26745	19089	18411.5	7656	0.415827	0.0886568
ALGAAGATSDQNHFR	26	24	27101.2	22393.5	11766	14453.5	10627.5	0.735286	0.190805
ALGAAGATSDQNHFR	36	75	24927.5	22875	16248	12008.3	6627	0.551867	0.085927
ALGAAGATSGLCCAR	28	112	16377.2	15377	16772.5	15789.4	-1395.5	-0.088382	0.0630203
ALGAAGATSGLCCAR	55	222	26649.4	24045	13761.5	17325.7	10283.5	0.593541	0.10284
ALGAAGATSKICKPV	65	66	22103.1	7033	18368.5	17941.8	-11335.5	-0.631792	1.14511
ALGAAGATSKICKPV	25	104	2265.76	2137	11122	14015.1	-8985	-0.641095	0.0585073
ALGAAGATSNSSRLH	66	128	16394	12548.5	16512	15640.5	-3963.5	-0.253412	0.267317
ALGAAGATSNSSRLH	79	202	24270.6	23322	3158	11246.1	20164	1.79297	0.0398678
ALGAAGATSPTRGGD	88	10	8652.59	2294	9308	14257.5	-7014	-0.491952	1.32756
ALGAAGATSPTRGGD	39	99	13275.5	8322	14022	12976.1	-5700	-0.439269	0.467014
ALGAAGATSSKMYHT	29	246	16894.8	8413	8611	17274.4	-198	-0.0114621	0.697227
ALGAAGATSSKMYHT	53	247	12461.1	2828	4211	20139.5	-1383	-0.0686709	1.48304
ALGAAGATSSRLHTC	40	135	36595.1	33583	22301	20824.6	11282	0.541764	0.0858938
ALGAAGATSSRLHTC	79	283	22158.1	20695	9032	14848.1	11663	0.785486	0.0683101
ALGAAGATSVCLRSS	24	151	8211.21	2595	16015	18528.9	-13420	-0.724275	1.15191
ALGAAGATSVCLRSS	15	263	12938.5	10113	16559	13078.1	-6446	-0.492885	0.246388
ALGAAGATSVLNSNA	42	62	4661.83	2287	21498	16674.3	-19211	-1.15213	0.712167
ALGAAGATSVLNSNA	15	179	7808.83	2344	8566.5	14465.2	-6222.5	-0.43017	1.2034
ALGAAGATTESFGND	78	240	37098.6	34358	4632	14791.2	29726	2.00971	0.0767441
ALGAAGATTESFGND	57	298	29385.5	27377.5	4487	18881.6	22890.5	1.21232	0.0707798
ALGAAGATTITESFG	84	198	12278.8	9264.5	9157	13153.4	107.5	0.00817282	0.281682
ALGAAGATTITESFG	8	223	19341.3	16820	5851	17028.7	10969	0.644148	0.139674
ALGAAGATTKHRRKG	70	15	25732.2	24030.5	14362	15224.2	9668.5	0.635074	0.0684197
ALGAAGATTKHRRKG	67	276	14998.9	4217	5606	14113.5	-1389	-0.0984166	1.26885
ALGAAGATTLSSKMY	31	233	15882.4	3010	3790	11485.7	-780	-0.0679107	1.66327
ALGAAGATTLSSKMY	66	295	2677.58	2137	4085	17532.8	-1948	-0.111106	0.22551
ALGAAGATVAAALGG	76	137	8539.49	2388	2891	13868.5	-503	-0.0362693	1.27425
ALGAAGATVAAALGG	47	259	2257.69	2149	2784	16566.8	-635	-0.0383296	0.0493395
ALGAAGATVCTKHRR	18	139	11670.4	4808	5537	14511.5	-729	-0.050236	0.886774
ALGAAGATVCTKHRR	66	159	9268.49	3381	14641.5	16280.6	-11260.5	-0.691651	1.00845
ALGAAGATVSATLNS	72	207	4832.42	2067	10572	16238	-8505	-0.523771	0.849249
ALGAAGATVSATLNS	42	256	2056.33	2011	3532	18677.2	-1521	-0.0814363	0.0222907
ALGAAGATVSSDQNH	78	156	20394.1	19428	11351	12340.8	8077	0.654497	0.0485323
ALGAAGATVSSDQNH	81	215	11488.4	6109	9396	15130.7	-3287	-0.21724	0.63157
ALGAAGATYPCAEDE	47	143	30127.4	27087	23613	13620.5	3474	0.255056	0.10638
ALGAAGATYPCAEDE	22	217	25039.5	23213	13315.5	14301.8	9897.5	0.692046	0.0757401
ALGAALLAVGSASEY	72	68	26194.6	24159.5	9252	11958.5	14907.5	1.2466	0.080876
ALGAALLAVGSASEY	78	147	13980.3	10402	11885	11174.7	-1483	-0.132711	0.295653
ALGAALLAVGSASEY	41	211	32617.9	29450.5	21258	17259.5	8192.5	0.474667	0.102151
ALGAALLAVGSASEY	5	280	22531.1	20804	5370.5	11436.4	15433.5	1.34951	0.0797504
ALGAALLAVGSASEY	46	284	54246.5	59339	53662	20797.2	5677	0.27297	0.0897283
ALGGHPLLGVSATLN	39	11	16603.2	14481	18850	15742.2	-4369	-0.277535	0.136756
ALGGHPLLGVSATLN	10	155	9874.02	2891	3105	14995.1	-214	-0.0142713	1.2283
ALGGHPLLGVSATLN	23	215	11985	7001.5	19503	16410.6	-12501.5	-0.761795	0.53753
ALGGHPLLGVSATLN	15	257	17782.6	15506	9805	14665.4	5701	0.388737	0.136993
ALGGHPLLGVSATLN	75	258	7559.36	2218	2885	15243.1	-667	-0.0437574	1.22618
ALGGHPLLGVSATLN	77	263	9133.69	2294	14409	18922.1	-12115	-0.640256	1.38167
ALGGHPLLGVSATLN	71	296	13722.3	3098	13143	16453.2	-10045	-0.610518	1.48827
ALGVLLALGAALLAV	17	17	26365	24310	7913	13636.5	16397	1.20244	0.0811477
ALGVLLALGAALLAV	26	194	21012.7	18385	16059	15449.7	2326	0.150553	0.13359
ALGVLLALGAALLAV	30	206	17592.1	16424	15587.5	18220.6	836.5	0.0459096	0.0687085
ALGVLLALGAALLAV	73	245	29605.1	28731	5974	17494.7	22757	1.30079	0.029971
ALGVLLALGAALLAV	10	285	21970.9	19346	7187	13341.8	12159	0.911345	0.127233
ALLANGVELRDNQLV	35	22	21192.1	19758	10125	12663.5	9633	0.76069	0.0700714
ALLANGVELRDNQLV	37	38	28119.9	26165.5	15217	11910.8	10948.5	0.919208	0.0720347
ALLANGVELRDNQLV	6	57	20213	17143	14132.5	15077.3	3010.5	0.199671	0.164734
ALLANGVELRDNQLV	58	78	14980.5	12615	14277	15488.4	-1662	-0.107306	0.171861
ALLANGVELRDNQLV	55	173	17434	12020.5	20132	17590.6	-8111.5	-0.461127	0.371807
ALLAVGSASEYDYVS	34	16	31488.4	28217	11269	14055.7	16948	1.20577	0.109695
ALLAVGSASEYDYVS	53	84	25466.7	23224	21109	12719.4	2115	0.166282	0.0921851
ALLAVGSASEYDYVS	66	196	23696.2	21848.5	17310	13713.9	4538.5	0.330941	0.081182
ALLAVGSASEYDYVS	86	197	39913.9	37376	4695	16569.5	32681	1.97236	0.0656961
ALLAVGSASEYDYVS	89	251	17493.8	15826	4512	11890.7	11314	0.9515	0.100192
ALPKKTGGPQGSRRC	60	64	20400.7	19393.5	16386	14571.3	3007.5	0.206399	0.0506313
ALPKKTGGPQGSRRC	50	180	17789.2	16097	16166	15332.2	-69	-0.00450034	0.0999575
ALPKKTGGPQGSRRC	51	183	24331.6	22744	20612	17285.6	2132	0.12334	0.0674745
ALPKKTGGPQGSRRC	86	189	22620.1	20415	6606	10704.1	13809	1.29007	0.10257
ALPKKTGGPQGSRRC	48	236	35090.3	31030	21734	21662.2	9296	0.429134	0.12297
ALRMKIKEVKKENGD	78	35	8392.02	2300	17278	16741.7	-14978	-0.894651	1.29437
ALRMKIKEVKKENGD	20	50	2141.76	2111	8007	16350.4	-5896	-0.360603	0.0144662
ALRMKIKEVKKENGD	20	76	2556.53	2206	12627	19512.1	-10421	-0.534079	0.14747
ALRMKIKEVKKENGD	21	97	10695.2	2501	12275	19284.5	-9774	-0.506831	1.4531
ALRMKIKEVKKENGD	67	287	2341.28	2313	3400	18910.7	-1087	-0.0574806	0.0121524
AMCCPGNYAALGGHP	35	114	19889	19161	18397	12735.4	764	0.0599903	0.0372899
AMCCPGNYAALGGHP	73	158	15165.6	14478	15588	11638.3	-1110	-0.0953751	0.0464027
AMCCPGNYAGATRVF	33	193	38977.1	35576	9123	17386.8	26453	1.52144	0.0913033
AMCCPGNYAGATRVF	6	262	16044.1	14459	11536.5	10164.4	2922.5	0.287524	0.104026
AMCCPGNYAGHPGSA	65	35	9855.47	7416	19855	13046.9	-12439	-0.953409	0.284387
AMCCPGNYAGHPGSA	19	140	6141.41	2564	10056	17037.8	-7492	-0.439728	0.873486
AMCCPGNYALGAAGA	86	8	12963.8	4387	6851	17368.3	-2464	-0.141867	1.08351
AMCCPGNYALGAAGA	64	101	17561.8	6775	5524	14593.8	1251	0.0857215	0.952484
AMCCPGNYAMVAAAL	17	113	24059.2	5411	42616	28404.8	-37205	-1.30981	1.49208
AMCCPGNYAMVAAAL	60	168	11678.1	3994	9183	14518.5	-5189	-0.357407	1.07293
AMCCPGNYATLNSVL	11	33	36830.7	33634	15236	17774.3	18398	1.03509	0.0907945
AMCCPGNYATLNSVL	30	46	18039.8	17561	19120	14716	-1559	-0.105939	0.0269021
AMCCPGNYATRVFVA	17	15	14014.6	12671	15317	13821.1	-2646	-0.191447	0.100785
AMCCPGNYATRVFVA	17	122	10354.1	5550	9403	12993	-3853	-0.296543	0.623587
AMCCPGNYCAEDEEC	17	80	34446.3	30463	9220	14382.3	21243	1.47702	0.122888
AMCCPGNYCAEDEEC	65	294	27898.6	24872	11486	15375.8	13386	0.870588	0.114835
AMCCPGNYCARHFWS	62	93	34671.3	30514	14682	12060.7	15832	1.31269	0.127727
AMCCPGNYCARHFWS	17	254	29065.4	26527	12784	15324.6	13743	0.896795	0.0913868
AMCCPGNYCASPTRG	88	214	26770.4	18925	18554	23889.7	371	0.0155297	0.346814
AMCCPGNYCASPTRG	43	250	24244.3	20647	24105	20106	-3458	-0.171988	0.160613
AMCCPGNYCGEGLSC	82	81	17094.7	14318	10955	9393.9	3363	0.357998	0.177251
AMCCPGNYCGEGLSC	47	124	47816.9	47163	21073	18843.1	26090	1.38459	0.013769
AMCCPGNYCKNGICV	41	62	42045.1	38334.5	17278.5	16424	21056	1.28202	0.0923935
AMCCPGNYCKNGICV	58	129	30392.8	27517.5	18121	13418.7	9396.5	0.700253	0.0993836
AMCCPGNYCKNGICV	50	192	19902.3	19667	22161	16847.5	-2494	-0.148034	0.0118927
AMCCPGNYCKNGICV	48	217	31678.9	28258.5	13359.5	17160.8	14899	0.868199	0.114256
AMCCPGNYCKNGICV	74	219	22485.6	21388.5	10059.5	13478.8	11329	0.840504	0.0500222
AMCCPGNYCKNGICV	27	270	17762.4	17184	4399	10320.8	12785	1.23876	0.033104
AMCCPGNYCKNGICV	15	284	18458.7	16644	14956	12041.8	1688	0.140178	0.103488
AMCCPGNYCLACRKR	21	209	12734.4	6942	9132	11058.3	-2190	-0.198041	0.606717
AMCCPGNYCLACRKR	53	241	47890	51701	4600	18877.3	47101	2.49511	0.0765712
AMCCPGNYCLRSSDC	79	189	22358.3	21018	7599	12763.2	13419	1.05138	0.061818
AMCCPGNYCLRSSDC	43	269	29889.8	26837.5	2973	15531.9	23864.5	1.53649	0.107716
AMCCPGNYCYCGEGL	61	188	24637.9	23075	17819	13682.8	5256	0.384131	0.0655369
AMCCPGNYCYCGEGL	64	284	23062.4	21069	20931	19359.2	138	0.00712838	0.0904004
AMCCPGNYDAGVQIC	66	3	30696.3	27411.5	12395	12476.5	15016.5	1.20358	0.11318
AMCCPGNYDAGVQIC	10	210	38910.8	34837.5	7794	17596.3	27043.5	1.53688	0.110578
AMCCPGNYEDEECGT	69	102	20062.7	18265	12344	12915.6	5921	0.458437	0.0938737
AMCCPGNYEDEECGT	68	195	24183.9	22493	14946	14653	7547	0.515049	0.072483
AMCCPGNYEECGTDE	78	256	31193.1	27839	13340.5	15079.5	14498.5	0.961473	0.113758
AMCCPGNYEECGTDE	70	277	26596.2	24038	14735.5	14220.7	9302.5	0.654154	0.101133
AMCCPGNYEGLSCRI	43	117	20435.9	19038.5	20767	14762.9	-1728.5	-0.117084	0.0708319
AMCCPGNYEGLSCRI	69	270	21607.2	21080	15104	14767.1	5976	0.404684	0.0247014
AMCCPGNYEGSVCLR	34	39	26166.8	23733	14462	11434.9	9271	0.810763	0.0976246
AMCCPGNYEGSVCLR	79	227	25705.3	23638	9799	16211.4	13839	0.853659	0.0838412
AMCCPGNYEYCASPT	85	44	23348	21356	13048	11987.6	8308	0.693047	0.0891786
AMCCPGNYEYCASPT	53	141	30390.7	27152	23960	18606.7	3192	0.171551	0.112686
AMCCPGNYFVAMVAA	37	47	10650.5	3563	15933	16270	-12370	-0.760295	1.095
AMCCPGNYFVAMVAA	5	256	10416.8	2558	14833	19991.8	-12275	-0.614003	1.40419
AMCCPGNYGAAGATR	80	72	9174.8	2394	9692	12155	-7298	-0.600413	1.34349
AMCCPGNYGAAGATR	54	248	2926.61	2143	9902	24111.6	-7759	-0.321795	0.311638
AMCCPGNYGAAGHPG	60	115	16701.7	13476	14041	14292.3	-565	-0.0395319	0.214598
AMCCPGNYGAAGHPG	19	278	20004.2	18900	11087	12767.6	7813	0.611941	0.0567803
AMCCPGNYGHPLLGV	43	23	20668.9	18963	12803	11959.4	6160	0.515077	0.0861424
AMCCPGNYGHPLLGV	73	102	17386.2	14783	14183	15522.1	600	0.0386545	0.162197
AMCCPGNYGILYPGG	44	190	20767.6	19045	17128	13268.4	1917	0.144479	0.0865885
AMCCPGNYGILYPGG	61	253	21463.1	19814.5	10195	15047.4	9619.5	0.639278	0.0799203
AMCCPGNYGNKYQTI	11	5	8497.8	3211	19019	17937.3	-15808	-0.881291	0.973225
AMCCPGNYGNKYQTI	83	234	9675.19	2413	10779	17540.8	-8366	-0.476945	1.38869
AMCCPGNYGQEGSVC	41	11	24588	23108	13400	14463.3	9708	0.671217	0.0620817
AMCCPGNYGQEGSVC	31	206	36224.2	33653.5	8070	17635.8	25583.5	1.45066	0.0736101
AMCCPGNYGSAVSAA	31	222	6472.96	2445	18859	20340.3	-16414	-0.80697	0.973588
AMCCPGNYGSAVSAA	70	294	4534.84	2162	3394	13632.8	-1232	-0.0903704	0.740756
AMCCPGNYGSHGLEI	38	162	21525.9	20702	17040	12194.8	3662	0.300291	0.0390279
AMCCPGNYGSHGLEI	52	271	10793.6	4921	2652	7856.65	2269	0.2888	0.785438
AMCCPGNYGYSRRTT	62	71	13356.5	3563	19246	17206.5	-15683	-0.911456	1.3214
AMCCPGNYGYSRRTT	73	176	8923.72	2457	6430	16103	-3973	-0.246724	1.28977
AMCCPGNYHFRGEIE	64	187	27375.5	24230.5	14041	16868.7	10189.5	0.604048	0.122035
AMCCPGNYHFRGEIE	40	263	17575	17407	3042	8876.57	14365	1.61831	0.00960217
AMCCPGNYHHQASNS	62	224	6032.92	2319	15078	20924	-12759	-0.60978	0.956095
AMCCPGNYHHQASNS	15	276	13123	6646.5	12234	12227.7	-5587.5	-0.456955	0.680274
AMCCPGNYHPGSAVS	88	128	7147.42	2206	6731	10377.4	-4525	-0.436045	1.17557
AMCCPGNYHPGSAVS	30	231	12474.9	3488	14513	19966.6	-11025	-0.552172	1.27439
AMCCPGNYICKPVLK	78	28	4419.98	2363	19981	15185.8	-17618	-1.16016	0.626203
AMCCPGNYICKPVLK	20	131	4097.57	2319	15022	19665.4	-12703	-0.645957	0.569258
AMCCPGNYICVSSDQ	14	143	22253.3	18504	12772	15831.3	5732	0.362067	0.184502
AMCCPGNYICVSSDQ	15	190	30172.1	26629	16310	15880.2	10319	0.649803	0.124918
AMCCPGNYIFQRCYC	21	72	34774	31964	9142	17028.2	22822	1.34025	0.0842603
AMCCPGNYIFQRCYC	6	298	42742.8	42017.5	8435	21068.9	33582.5	1.59394	0.0171157
AMCCPGNYIQKDHHQ	6	74	21782.4	20945	12948	14267.4	7997	0.560508	0.0392023
AMCCPGNYIQKDHHQ	47	179	20894.6	18303	21861	15538.7	-3558	-0.228977	0.132427
AMCCPGNYKEGQVCT	76	91	22976.7	21625	3695	15016.1	17930	1.19405	0.0606293
AMCCPGNYKEGQVCT	33	269	27329.9	23958	2828	17902.7	21130	1.18027	0.131679
AMCCPGNYKMYHTKG	66	10	11763.7	3595	7058	17916.2	-3463	-0.193289	1.18548
AMCCPGNYKMYHTKG	73	297	8052.98	2671	2910	14112.1	-239	-0.0169358	1.10359
AMCCPGNYKPVLKEG	69	63	7946.56	2595	6791	15168	-4196	-0.276634	1.11915
AMCCPGNYKPVLKEG	46	108	10874.3	3538	21503	16315.9	-17965	-1.10107	1.12284
AMCCPGNYKYQTIDN	49	110	25270.5	23002	22521	14681.5	481	0.0327623	0.094055
AMCCPGNYKYQTIDN	3	143	21409.2	15625	11992	17657	3633	0.205755	0.314947
AMCCPGNYLDGYSRR	28	61	9499.62	7636	14871	14586.6	-7235	-0.496004	0.218378
AMCCPGNYLDGYSRR	42	235	12618.4	10226	21727	16334.7	-11501	-0.704085	0.210225
AMCCPGNYLEIFQRC	8	241	33801	30795.5	12740	17246.8	18055.5	1.04689	0.0931212
AMCCPGNYLEIFQRC	17	275	27609.4	24510	16470.5	15506.1	8039.5	0.518474	0.119075
AMCCPGNYLGGHPLL	51	190	28480.2	25226	22083	18324.8	3143	0.171517	0.121334
AMCCPGNYLGGHPLL	56	237	41103.3	37725.5	6668	19950.5	31057.5	1.55673	0.0857519
AMCCPGNYLGVSATL	8	29	27151.1	25524	5889	16348	19635	1.20106	0.061798
AMCCPGNYLGVSATL	12	187	17709.7	13155	11445.5	17757.6	1709.5	0.0962686	0.29731
AMCCPGNYLNSVLNS	59	115	15406.1	11518	18359	13235.9	-6841	-0.516851	0.290851
AMCCPGNYLNSVLNS	8	263	19222.4	13114	8630	11760.4	4484	0.381279	0.382394
AMCCPGNYLPPPLGG	84	216	20774.2	16386	2815	13298.7	13571	1.02048	0.237283
AMCCPGNYLPPPLGG	11	230	23254	22475	10301	16693.4	12174	0.729271	0.0340736
AMCCPGNYLYPGGNK	77	12	6300.73	1967	20603	16903	-18636	-1.10253	1.16416
AMCCPGNYLYPGGNK	90	27	6357.88	2174	13702	20953	-11528	-0.550183	1.07313
AMCCPGNYMMALGAA	64	28	19080.3	14883.5	17178	15826.5	-2294.5	-0.144978	0.248405
AMCCPGNYMMALGAA	9	129	13762.1	3020	11521	17387.2	-8501	-0.488924	1.51666
AMCCPGNYNYQPYPC	27	69	24204.7	22315.5	13322	14311.5	8993.5	0.62841	0.0812645
AMCCPGNYNYQPYPC	24	148	26623.6	23918	10867	15332.9	13051	0.851177	0.107166
AMCCPGNYPGGNKYQ	80	6	10122.8	2558	13570	17552.6	-11012	-0.627371	1.37557
AMCCPGNYPGGNKYQ	14	202	4106	2269	19076	17883.9	-16807	-0.939784	0.59311
AMCCPGNYPPLGGAA	71	86	3686.38	2319	15490	14141.8	-13171	-0.931354	0.463509
AMCCPGNYPPLGGAA	76	263	10350	2130	2916	15786.4	-786	-0.0497898	1.58087
AMCCPGNYQASNSSR	17	156	4169.75	2331	12866	17685.7	-10535	-0.595679	0.581559
AMCCPGNYQASNSSR	48	289	4430.29	2621	30194	21609.6	-27573	-1.27596	0.524909
AMCCPGNYQNHFRGE	75	53	15580.1	13652	11986	11534.7	1666	0.144434	0.132112
AMCCPGNYQNHFRGE	47	99	30320.5	26467	21545	14542.1	4922	0.338466	0.135926
AMCCPGNYQPYPCAE	61	23	28402.4	25502	17291	13351.8	8211	0.614975	0.107718
AMCCPGNYQPYPCAE	86	87	13819.5	11760	10465	8207.29	1295	0.157787	0.161379
AMCCPGNYQTIDNYQ	20	123	25904.7	23611	13604.5	13233	10006.5	0.756179	0.0927121
AMCCPGNYQTIDNYQ	79	188	19829.3	17470.5	11794	11918.4	5676.5	0.476281	0.126649
AMCCPGNYRGEIEET	13	21	23521	21207	16499	13400	4708	0.351344	0.103562
AMCCPGNYRGEIEET	87	232	33438.5	30213.5	10540	14821.9	19673.5	1.32732	0.10142
AMCCPGNYRKGSHGL	37	104	12141.4	10760	13205	13192.5	-2445	-0.185333	0.120787
AMCCPGNYRKGSHGL	20	202	17924.6	15858	14704.5	9466.25	1153.5	0.121854	0.122501
AMCCPGNYRKRRKRC	71	94	23652.2	22148	9424.5	11370.8	12723.5	1.11897	0.0657077
AMCCPGNYRKRRKRC	34	146	29097	26149	14224	14269.8	11925	0.835679	0.106824
AMCCPGNYRRKRCMR	25	64	14222.5	11999	16549	14679.5	-4550	-0.309956	0.169998
AMCCPGNYRRKRCMR	40	202	17286.1	15065.5	15701	17321.1	-635.5	-0.0366894	0.137494
AMCCPGNYRSSDCAS	40	20	21297.1	19569.5	12200	14591	7369.5	0.505072	0.0845977
AMCCPGNYRSSDCAS	29	21	16062.3	15037.5	15060	13705.2	-22.5	-0.00164171	0.0659278
AMCCPGNYRVFVAMV	30	161	21122	20484	16694	15492.3	3790	0.244638	0.0306711
AMCCPGNYRVFVAMV	10	298	30898.1	24557.5	5317	22398.2	19240.5	0.859018	0.229678
AMCCPGNYSAAPGIL	57	36	22774.9	21171	20684	12176.5	487	0.0399951	0.0730254
AMCCPGNYSAAPGIL	88	159	12591.2	9783	12325	15501.5	-2542	-0.163984	0.252353
AMCCPGNYSDQNHFR	32	33	25666.2	24396	16794	16041	7602	0.473909	0.0507558
AMCCPGNYSDQNHFR	45	202	41079.4	38054	20471	17031.4	17583	1.03239	0.0764998
AMCCPGNYSFGNDHS	4	121	35590.7	32113.5	13161	20405.5	18952.5	0.928795	0.102807
AMCCPGNYSFGNDHS	51	295	24065	21761.5	17788	13201.3	3973.5	0.300994	0.100614
AMCCPGNYSKICKPV	77	32	10185.9	4066	11895	13815.1	-7829	-0.566697	0.918348
AMCCPGNYSKICKPV	17	102	4969.82	2369	9160.5	15129.8	-6791.5	-0.448883	0.740916
AMCCPGNYSNAIKNL	81	10	7995.89	1961	8787	19339.2	-6826	-0.352963	1.40547
AMCCPGNYSNAIKNL	42	196	18473.4	5358	27036	22922.7	-21678	-0.9457	1.23774
AMCCPGNYSPTRGGD	79	53	16344.4	13978	11386	11972.5	2592	0.216496	0.156399
AMCCPGNYSPTRGGD	59	129	11618.9	6263	17467	12913.4	-11204	-0.867624	0.617975
AMCCPGNYSRRTTLS	26	43	10210.9	5902	20245	17144.4	-14343	-0.8366	0.548162
AMCCPGNYSRRTTLS	27	239	23298.9	21534	16222	17451.2	5312	0.304391	0.0787735
AMCCPGNYSSRLHTC	80	126	21755.6	19472	11935.5	11507.3	7536.5	0.654932	0.110893
AMCCPGNYSSRLHTC	45	271	20864.2	18799	3431	12009.8	15368	1.27962	0.10423
AMCCPGNYSTLDGYS	78	7	29981.1	26349	17725	16710.1	8624	0.516096	0.129137
AMCCPGNYSTLDGYS	35	76	29913.8	27414	18391	15163.9	9023	0.595032	0.0872667
AMCCPGNYSVLNSNA	46	110	17005.8	15160	16452	15202.4	-1292	-0.0849864	0.114893
AMCCPGNYSVLNSNA	56	187	12998.5	2891	5814	17315.9	-2923	-0.168804	1.50323
AMCCPGNYTDEYCAS	48	133	31938.8	27510	24289	15193.7	3221	0.211996	0.149271
AMCCPGNYTDEYCAS	19	273	29692.2	25459	9667	17428.6	15792	0.906098	0.153813
AMCCPGNYTITESFG	18	200	16261	14965	12916	10048.4	2049	0.203913	0.0830573
AMCCPGNYTITESFG	53	224	36961.1	33681.5	24547	22239.2	9134.5	0.410738	0.0929176
AMCCPGNYTKGQEGS	17	8	5448.75	2407	13152	14892.6	-10745	-0.7215	0.817005
AMCCPGNYTKGQEGS	11	74	29894.6	25320.5	22384	23414.2	2936.5	0.125416	0.166063
AMCCPGNYTLSSKMY	22	27	22425.8	17467	19114	19094.3	-1647	-0.0862563	0.249897
AMCCPGNYTLSSKMY	51	141	41803.5	46496	28337	20751.2	18159	0.875082	0.106386
AMCCPGNYTRGGDAG	69	162	9000.54	2797	15650	15143	-12853	-0.848776	1.16874
AMCCPGNYTRGGDAG	87	164	16246.5	11351.5	13507	15571	-2155.5	-0.13843	0.358528
AMCCPGNYVCTKHRR	32	164	21780.5	18586	15798	16499.9	2788	0.16897	0.158607
AMCCPGNYVCTKHRR	58	294	28866.8	27255.5	4217	14538.2	23038.5	1.58469	0.0574368
AMCCPGNYVLKEGQV	20	229	7407.46	3306	15424	12822.8	-12118	-0.945038	0.806749
AMCCPGNYVLKEGQV	55	277	13107.6	2275	21149	23624	-18874	-0.798932	1.75121
AMCCPGNYVSSDQNH	15	205	54464.1	65535	29705	23347.7	35830	1.53463	0.185044
AMCCPGNYVSSDQNH	81	285	30287.4	27003	4296	15645.8	22707	1.45131	0.114784
AMCCPGNYYHTKGQE	24	203	9071.63	2586	16021	15083.4	-13435	-0.890713	1.25504
AMCCPGNYYHTKGQE	33	239	8461.47	3463	12605	16935.5	-9142	-0.539812	0.893388
AMTPPNATEASKPQG	86	93	2709.62	1967	3664	13588.7	-1697	-0.124883	0.320299
AMTPPNATEASKPQG	85	143	4301.91	1847	2463	16246	-616	-0.037917	0.845496
AMTPPNATEASKPQG	58	148	2740.01	2558	13840	19887.2	-11282	-0.567299	0.0687359
AMTPPNATEASKPQG	67	167	2355.81	2218	6474	15409.2	-4256	-0.276199	0.0602787
AMTPPNATEASKPQG	78	229	2936.24	1998	3067	15422.4	-1069	-0.0693148	0.384983
AMVAAALGACRKRRK	85	9	30724.7	29205.5	15669	19245	13536.5	0.703378	0.0507108
AMVAAALGACRKRRK	73	289	33243.6	30588.5	4503	13151.2	26085.5	1.98351	0.0832372
AMVAAALGAGATRVF	27	146	22990.2	20847	7944	16556.3	12903	0.779341	0.0978584
AMVAAALGAGATRVF	88	263	19969.7	8014	24338	29339.3	-16324	-0.556386	0.913027
AMVAAALGAIKNLPP	40	234	14381.6	2922	5895	17089.7	-2973	-0.173964	1.59368
AMVAAALGAIKNLPP	60	237	2114.86	2086	2960	19971	-874	-0.0437633	0.0137403
AMVAAALGALGAAGA	7	12	18212.3	10704	2935	16671.6	7769	0.466001	0.531479
AMVAAALGALGAAGA	20	141	10571.9	2589	11615	19188	-9026	-0.470397	1.40693
AMVAAALGAPGILYP	66	27	31049.3	28195	13564	13425.1	14631	1.08983	0.0964326
AMVAAALGAPGILYP	55	68	20970.8	19145	20619.5	14978.7	-1474.5	-0.0984397	0.0910885
AMVAAALGATLNSVL	19	14	9385.97	2533	12630	18695.4	-10097	-0.54008	1.30981
AMVAAALGATLNSVL	69	99	9736	7696	13960	11881	-6264	-0.527226	0.23513
AMVAAALGCAEDEEC	14	10	33328.2	29379.5	13928	15124.7	15451.5	1.02161	0.126106
AMVAAALGCAEDEEC	81	47	16545.1	14136	10553	10188.2	3583	0.351681	0.157365
AMVAAALGCARHFWS	12	43	26359.2	22999	12951	13166.5	10048	0.763149	0.136367
AMVAAALGCARHFWS	22	210	23024.3	21819.5	11810	15108.3	10009.5	0.662517	0.0537461
AMVAAALGCASPTRG	44	80	16524.2	14594.5	18561	15669.7	-3966.5	-0.253131	0.124182
AMVAAALGCASPTRG	33	95	25964	20994.5	16568	23823.6	4426.5	0.185803	0.212452
AMVAAALGCCPGNYC	80	198	22677.4	21610	7398	14538.2	14212	0.977565	0.0482131
AMVAAALGCCPGNYC	32	290	4532.1	2954	2451	2157.55	503	0.233135	0.428025
AMVAAALGCGTDEYC	63	8	33320.2	29140	11684.5	12932.8	17455.5	1.34971	0.134053
AMVAAALGCGTDEYC	79	287	27653.1	24886.5	9830	11226.4	15056.5	1.34117	0.105414
AMVAAALGCKNGICV	10	63	28979.6	25713	4745	14077.4	20968	1.48948	0.119594
AMVAAALGCKNGICV	11	207	25548.7	23118	3475	14246.8	19643	1.37876	0.0999745
AMVAAALGCLRSSDC	86	51	23920.5	22099	8749	15337.9	13350	0.870391	0.0792026
AMVAAALGCLRSSDC	58	69	33210.7	30059	24666	17857.5	5393	0.302002	0.0997103
AMVAAALGCMRHAMC	30	148	17173.2	15738	15072	11834	666	0.0562785	0.0872707
AMVAAALGCMRHAMC	42	274	9506.96	2991	2652	8677.92	339	0.0390647	1.15642
AMVAAALGCYCGEGL	3	159	19978.6	19799	16166	12999.1	3633	0.279482	0.00903127
AMVAAALGCYCGEGL	39	298	22497.4	21233	22664	17747.6	-1431	-0.0806308	0.0578427
AMVAAALGDAGVQIC	55	11	33009.2	29059.5	19180	16727.2	9879.5	0.590627	0.127442
AMVAAALGDAGVQIC	22	219	24688.2	23329	6143.5	11910.5	17185.5	1.44289	0.0566274
AMVAAALGEDEECGT	39	22	20634.1	19221	14104	10401.8	5117	0.491933	0.0709406
AMVAAALGEDEECGT	29	40	23677.6	22232	16248	14172.2	5984	0.422235	0.0629985
AMVAAALGEECGTDE	51	42	35958.3	32711.5	18410	16100.4	14301.5	0.888272	0.0946343
AMVAAALGEECGTDE	22	265	11103.3	9365	4060	11667.6	5305	0.454676	0.170263
AMVAAALGEGLSCRI	18	34	22690	20600.5	13916	12558.4	6684.5	0.532275	0.0966081
AMVAAALGEGLSCRI	26	95	26992.6	23762	15487	13981.5	8275	0.591854	0.127476
AMVAAALGEGSVCLR	35	52	20148.3	19695	14890	13466.1	4805	0.356822	0.0227556
AMVAAALGEGSVCLR	40	228	21865.5	20226	18523	16083.6	1703	0.105885	0.0779416
AMVAAALGEYCASPT	60	28	26095.7	23927	16392	12829.9	7535	0.5873	0.0867646
AMVAAALGEYCASPT	44	158	26218.2	22530	17806	14212.9	4724	0.332374	0.151608
AMVAAALGFWSKICK	24	65	12332.2	2922	8519.5	15222.9	-5597.5	-0.367702	1.43995
AMVAAALGFWSKICK	53	91	13197.9	6140	20358	17942.4	-14218	-0.792423	0.765231
AMVAAALGGAAGHPG	90	112	9314.38	6826	5996	11469	830	0.0723687	0.310821
AMVAAALGGAAGHPG	67	123	11157.2	5719	14478	14628.8	-8759	-0.598751	0.668292
AMVAAALGGGDAGVQ	6	140	9196.37	2589	14965	20968.5	-12376	-0.590218	1.26754
AMVAAALGGGDAGVQ	75	169	4463.96	2174	13689	13158.6	-11515	-0.875092	0.719467
AMVAAALGGHPLLGV	88	69	12111	10028	10320	9045.87	-292	-0.0322799	0.18873
AMVAAALGGHPLLGV	5	85	27123.9	24641	12897	18560.4	11744	0.632745	0.0960024
AMVAAALGGHPLLGV	70	91	19195.9	18586	11640	12449	6946	0.557958	0.0322865
AMVAAALGGHPLLGV	14	117	24104.8	21020	8928	16160.2	12092	0.748258	0.136936
AMVAAALGGHPLLGV	89	134	15677.1	13978	10471	12436.7	3507	0.281989	0.114714
AMVAAALGGHPLLGV	63	189	19279.4	18246	15795	16449.7	2451	0.148999	0.0550928
AMVAAALGGHPLLGV	61	296	18422.6	15374	13696	17152.2	1678	0.0978301	0.180902
AMVAAALGGNDHSTL	90	135	11871.4	9588	10371	12649.3	-783	-0.0619009	0.21362
AMVAAALGGNDHSTL	69	231	36866.1	33940	12237	17478.6	21703	1.24169	0.0826987
AMVAAALGGNKYQTI	14	109	7702.5	2401	4249	13469.9	-1848	-0.137195	1.16566
AMVAAALGGNKYQTI	30	203	4332.89	2294	6989	17700.2	-4695	-0.265252	0.635938
AMVAAALGGQVCTKH	6	96	12270.9	7379	10804	13808	-3425	-0.248044	0.508588
AMVAAALGGQVCTKH	78	210	15386.8	4161	4952	14239.4	-791	-0.0555503	1.30775
AMVAAALGGSAVSAA	54	29	4164.64	2250	9226.5	19245.2	-6976.5	-0.362506	0.6157
AMVAAALGGSAVSAA	32	237	5333.27	2275	4035	16105.8	-1760	-0.109277	0.851985
AMVAAALGGVQICLA	15	107	23376.5	22254	3180	12723.4	19074	1.49913	0.0492078
AMVAAALGGVQICLA	61	272	29773.4	26829	7215	12769.2	19614	1.53604	0.104131
AMVAAALGGYSRRTT	48	281	25333.9	17630.5	35795	24105.3	-18164.5	-0.753547	0.362515
AMVAAALGGYSRRTT	71	293	6082.89	2300	3708	14090.4	-1408	-0.0999265	0.972571
AMVAAALGHGLEIFQ	75	16	21530.7	20564	17027	12428.1	3537	0.284597	0.0459355
AMVAAALGHGLEIFQ	9	92	53173.3	65535	9962	22847.7	55573	2.43233	0.209028
AMVAAALGHHQASNS	13	239	7434.55	2369	13812	16662.6	-11443	-0.686749	1.14367
AMVAAALGHHQASNS	41	243	2430.79	2187	15236	20530.8	-13049	-0.635583	0.105686
AMVAAALGHRRKGSH	16	116	14241.9	7222	6310	11890.3	912	0.0767012	0.679054
AMVAAALGHRRKGSH	16	287	23236.4	23022	12357	13801.6	10665	0.772735	0.00926973
AMVAAALGICKPVLK	78	108	9983.95	2366	5835.5	11694.9	-3469.5	-0.296668	1.43978
AMVAAALGICKPVLK	74	134	8823.88	2457	9962	11909.6	-7505	-0.630163	1.27852
AMVAAALGIDNYQPY	16	233	30804.1	27679	15685	17705.4	11994	0.677419	0.106974
AMVAAALGIDNYQPY	7	264	20481.2	17451	8856	11474.6	8595	0.749048	0.160109
AMVAAALGIFQRCYC	77	79	17290.2	15829.5	11810	10401.1	4019.5	0.386451	0.0882646
AMVAAALGIFQRCYC	76	98	23770.8	21316	11797	11836.4	9519	0.804217	0.109001
AMVAAALGKDHHQAS	19	4	19298.2	13626	6357	17397.8	7269	0.417812	0.34803
AMVAAALGKDHHQAS	81	21	10470.5	2721	20377	16407.9	-17656	-1.07607	1.34756
AMVAAALGKEGQVCT	19	41	24142.3	21876	13369	17459.6	8507	0.48724	0.0985745
AMVAAALGKEGQVCT	55	170	26677.3	23024	27277.5	21963	-4253.5	-0.193666	0.147275
AMVAAALGKNLPPPL	64	125	10323.7	2765	8586	14058.4	-5821	-0.414058	1.3174
AMVAAALGKNLPPPL	3	191	4163.08	2212	2652	11516.6	-440	-0.0382058	0.632358
AMVAAALGKPVLKEG	53	164	13897.8	2734	16958	21404.2	-14224	-0.664541	1.62596
AMVAAALGKPVLKEG	34	190	4790.65	2382	9415	18255	-7033	-0.385264	0.698726
AMVAAALGKYQTIDN	48	241	23832.3	20113	13815	19043.2	6298	0.330721	0.169677
AMVAAALGKYQTIDN	10	258	19917.4	18642	9509	14227.4	9133	0.641929	0.0661766
AMVAAALGLCCARHF	67	89	23474.3	21087	21022	17008.3	65	0.00382165	0.107251
AMVAAALGLCCARHF	34	254	32363.5	29187	12935	17528.2	16252	0.927193	0.103309
AMVAAALGLEIFQRC	44	22	21824	21223.5	14789	14273.8	6434.5	0.450791	0.0279017
AMVAAALGLEIFQRC	16	90	23374.3	21658	8630	14366.9	13028	0.906807	0.0762644
AMVAAALGLGGAAGH	86	80	16014.8	14249	8743	9036.69	5506	0.609294	0.116826
AMVAAALGLGGAAGH	42	285	54244.5	60650.5	39939	24059.1	20711.5	0.860861	0.111626
AMVAAALGLNSNAIK	56	209	7003.74	2099	10826.5	20745.1	-8727.5	-0.420701	1.20498
AMVAAALGLNSNAIK	55	256	1936.65	1917	2690	16003.7	-773	-0.0483013	0.0101982
AMVAAALGLNSVLNS	56	158	15079.5	8321.5	20705	15071.9	-12383.5	-0.821629	0.594492
AMVAAALGLNSVLNS	22	211	11091.5	2514	7605	16747.9	-5091	-0.303978	1.4843
AMVAAALGLSCRIQK	87	44	7332.53	2621	12995	16426.7	-10374	-0.631532	1.02876
AMVAAALGLSCRIQK	49	155	9831.22	2872	24214	19725	-21342	-1.08197	1.23055
AMVAAALGLYPGGNK	48	65	9011.17	2451	18108	16576.3	-15657	-0.944541	1.30197
AMVAAALGLYPGGNK	16	140	2186.72	2155	3381	13775.2	-1226	-0.0890007	0.014612
AMVAAALGNGICVSS	76	58	20939.2	20449	15650	13421	4799	0.357575	0.0236885
AMVAAALGNGICVSS	25	208	26352.5	22748	16156.5	15331.2	6591.5	0.429941	0.147086
AMVAAALGNYCKNGI	69	104	12751.3	8557.5	13865	14747.5	-5307.5	-0.359891	0.398824
AMVAAALGNYCKNGI	49	266	3611.44	2199	2771	20397.9	-572	-0.0280421	0.496104
AMVAAALGPGGNKYQ	75	43	6818.54	2281	7649	12486.1	-5368	-0.429917	1.09503
AMVAAALGPGGNKYQ	86	168	2112.75	2042	2589	13463	-547	-0.0406299	0.0340607
AMVAAALGPGNYCKN	16	2	15015.7	2947	5122	18729	-2175	-0.11613	1.62831
AMVAAALGPGNYCKN	12	98	5216.71	2407	5100	14629.9	-2693	-0.184075	0.773486
AMVAAALGPPLGGAA	45	26	10015.2	3233.5	15616	20266.7	-12382.5	-0.610979	1.13054
AMVAAALGPPLGGAA	2	148	6302.6	2237	6411	20555.3	-4174	-0.203062	1.03583
AMVAAALGQASNSSR	22	175	20448.4	16122	7913	15211.6	8209	0.539655	0.237721
AMVAAALGQASNSSR	28	176	8079.67	2357	3318	18709.1	-961	-0.0513654	1.23196
AMVAAALGQNHFRGE	85	20	30405.8	27221	15273.5	16095.8	11947.5	0.742276	0.110646
AMVAAALGQNHFRGE	54	246	32397.3	30121	3463	20119.8	26658	1.32496	0.0728537
AMVAAALGQPYPCAE	90	49	36428.6	32739	13432	16244	19307	1.18856	0.106786
AMVAAALGQPYPCAE	46	259	10457	4434	2652	3828.08	1782	0.465508	0.857965
AMVAAALGQTIDNYQ	36	67	31009.9	23980	19742	20815.1	4238	0.203602	0.257086
AMVAAALGQTIDNYQ	6	249	27788.5	25873	10905	15948.1	14968	0.938544	0.0714227
AMVAAALGRGEIEET	29	122	30963.7	27693.5	11191	16171.8	16502.5	1.02045	0.111618
AMVAAALGRGEIEET	7	190	29334.8	25609.5	5930	17131	19679.5	1.14876	0.135811
AMVAAALGRHFWSKI	80	15	23627.2	21176.5	10323.5	18339.7	10853	0.591776	0.109507
AMVAAALGRHFWSKI	71	233	21211.1	10440	10037	17455.2	403	0.0230877	0.708878
AMVAAALGRKGSHGL	37	195	45484.4	46798	14538	23636.6	32260	1.36483	0.0284704
AMVAAALGRKGSHGL	79	266	14577.3	8479	8042	16278.6	437	0.0268451	0.541872
AMVAAALGRLHTCQR	37	10	17709.6	14789	17486	13911.2	-2697	-0.193872	0.180223
AMVAAALGRLHTCQR	54	170	25416.2	22722.5	24759	19095.9	-2036.5	-0.106646	0.112031
AMVAAALGRRKRCMR	14	32	28335.1	25222	12646	13301.2	12576	0.945477	0.116386
AMVAAALGRRKRCMR	77	124	16201.8	11760	3991	12173.4	7769	0.638193	0.32042
AMVAAALGRTTLSSK	57	94	2488.34	2331	21458	18630.6	-19127	-1.02665	0.0653185
AMVAAALGRTTLSSK	74	161	2710.93	2118	10993	15138.1	-8875	-0.586267	0.24682
AMVAAALGSAAPGIL	35	38	22994	21247	10455.5	14650.1	10791.5	0.736614	0.0790193
AMVAAALGSAAPGIL	35	244	13361.9	2991	3425	16943.5	-434	-0.0256145	1.4968
AMVAAALGSDQNHFR	60	239	29043.6	25237	15251	20646.4	9986	0.483667	0.140487
AMVAAALGSDQNHFR	59	258	16480.8	12957	12721	13026.4	236	0.0181171	0.240559
AMVAAALGSFGNDHS	53	17	30281.9	27635.5	13608	16727.6	14027.5	0.838585	0.091448
AMVAAALGSFGNDHS	88	80	14780.4	12756	8032	8013.31	4724	0.589519	0.147301
AMVAAALGSKICKPV	83	164	10090	2149	2859	16668.4	-710	-0.0425955	1.54654
AMVAAALGSKICKPV	36	245	9729.62	2407	2966	13753.1	-559	-0.0406455	1.39679
AMVAAALGSNAIKNL	27	50	2195.1	2005	12061	16468.6	-10056	-0.610616	0.0905835
AMVAAALGSNAIKNL	7	237	8679.44	2300	3387	15274.5	-1087	-0.0711644	1.32805
AMVAAALGSPTRGGD	6	61	9400.37	2570	8611	18050.6	-6041	-0.334671	1.29684
AMVAAALGSPTRGGD	8	187	8772.19	2608	5886	14036.9	-3278	-0.233527	1.213
AMVAAALGSRRTTLS	49	117	32976.1	29872.5	24579	22273.7	5293.5	0.237657	0.0988456
AMVAAALGSRRTTLS	35	187	9372.6	2721	14789	15104.5	-12068	-0.798969	1.23679
AMVAAALGSSRLHTC	78	107	22090.6	20267	9101	10927.7	11166	1.02181	0.0861564
AMVAAALGSSRLHTC	76	278	21905.8	19441	10704	16873	8737	0.517808	0.119365
AMVAAALGSTLDGYS	44	65	28186.7	25339	19208	15321.8	6131	0.400148	0.106507
AMVAAALGSTLDGYS	76	182	31170.5	28509.5	3362	12124	25147.5	2.0742	0.0892354
AMVAAALGSVLNSNA	90	147	1807.13	1766	10767	16630.6	-9001	-0.541231	0.0230228
AMVAAALGSVLNSNA	27	162	11721.5	2910	10550	13865.6	-7640	-0.551003	1.39327
AMVAAALGTDEYCAS	63	194	34076.9	31553	9912	16142.1	21641	1.34065	0.0769502
AMVAAALGTDEYCAS	51	260	16227.1	13193	2859	14566	10334	0.709463	0.206997
AMVAAALGTITESFG	87	94	18906.5	16263	9868	12462.1	6395	0.513158	0.150615
AMVAAALGTITESFG	65	149	25987.3	23752.5	12756	14187.3	10996.5	0.775094	0.0899194
AMVAAALGTKGQEGS	20	61	2241.19	2105	8944	17717.2	-6839	-0.38601	0.0626915
AMVAAALGTKGQEGS	73	79	9933.1	2438	7520	10724.6	-5082	-0.473862	1.40469
AMVAAALGTLSSKMY	7	66	13530.7	2545	5669	17845.2	-3124	-0.175061	1.67083
AMVAAALGTLSSKMY	90	190	6822.71	2338	3079	16752.1	-741	-0.0442332	1.07096
AMVAAALGTRGGDAG	48	218	13419.2	3042	15135	19122	-12093	-0.632414	1.48417
AMVAAALGTRGGDAG	43	262	11645.4	2608	2768	10988.6	-160	-0.0145605	1.49633
AMVAAALGVLKEGQV	71	117	4483.98	2181	11439	15119	-9258	-0.612343	0.720728
AMVAAALGVLKEGQV	41	185	10242.4	2495	17750	19587.9	-15255	-0.778798	1.41225
AMVAAALGVSATLNS	86	195	2461.52	1898	3450	14453.9	-1552	-0.107376	0.259978
AMVAAALGVSATLNS	18	209	6352.73	2325	11307	12986.7	-8982	-0.691632	1.00516
AMVAAALGYHTKGQE	35	35	11588.3	6448	13809	14734.5	-7361	-0.499577	0.586225
AMVAAALGYHTKGQE	63	97	19030.1	13818	7247	17103	6571	0.384203	0.320051
AMVAAALGYPCAEDE	12	123	44500.2	41464	3343	14875.3	38121	2.56271	0.0706683
AMVAAALGYPCAEDE	89	147	29866.2	26289	8648	16592.4	17641	1.0632	0.127578
ANALLANGVELRDNQ	49	15	16168.5	13130	15000	17811.3	-1870	-0.104989	0.208162
ANALLANGVELRDNQ	31	76	15981.2	13749	18862	14145.8	-5113	-0.361451	0.150446
ANALLANGVELRDNQ	13	186	24180.9	22057	3488	14885.5	18569	1.24746	0.0919331
ANALLANGVELRDNQ	84	224	14761.2	9365	9880	14227.2	-515	-0.0361982	0.45502
ANALLANGVELRDNQ	42	284	50824.4	51934	49892	19698.5	2042	0.103663	0.0215965
ANGVELRDNQLVVPS	30	23	30747.5	29716	16147	16420.6	13569	0.82634	0.0341234
ANGVELRDNQLVVPS	85	98	10680.2	7900	13495	12273.8	-5595	-0.455849	0.301533
ANGVELRDNQLVVPS	47	194	19999.8	15550	20733	18799.8	-5183	-0.275695	0.251664
ANGVELRDNQLVVPS	39	214	38974.9	35771.5	7932	19091.5	27839.5	1.45821	0.0857661
ANGVELRDNQLVVPS	79	257	11937.4	4538	5848	13878.2	-1310	-0.0943929	0.967191
ANPQAEGQLQWLNRR	48	166	13715	8234	28942	20449.4	-20708	-1.01265	0.510217
ANPQAEGQLQWLNRR	30	181	14962	3551	11119	14338	-7568	-0.52783	1.43829
ANPQAEGQLQWLNRR	28	184	9511.68	2809	9403	14075.2	-6594	-0.468484	1.21969
ANPQAEGQLQWLNRR	55	245	10412.2	2658	3457	17262.7	-799	-0.0462848	1.3654
ANPQAEGQLQWLNRR	60	295	18546.8	9817	3809	16947.6	6008	0.354504	0.636181
APGILYPGACRKRRK	2	62	45614.8	45455	5254	17497.1	40201	2.29758	0.00350918
APGILYPGACRKRRK	76	122	32690	30757	5084	12698.5	25673	2.02174	0.0609519
APGILYPGAGATRVF	26	157	22305.9	20629	14500	14111.8	6129	0.434319	0.0781529
APGILYPGAGATRVF	57	174	14367.8	12174.5	16593	13703.4	-4418.5	-0.322439	0.165643
APGILYPGAIKNLPP	46	34	7313.56	2463	11288	14576.6	-8825	-0.60542	1.08835
APGILYPGAIKNLPP	51	291	4066.29	2287	28473	21864.1	-26186	-1.19767	0.57549
APGILYPGALGAAGA	89	88	6096.28	2225	3237	9663.45	-1012	-0.104725	1.00792
APGILYPGALGAAGA	40	152	8500.07	2243	21752	20555	-19509	-0.949112	1.33226
APGILYPGAMVAAAL	37	214	6275.61	2463	14321	15525.7	-11858	-0.763767	0.935291
APGILYPGAMVAAAL	53	245	2524.1	2174	5235	20569.6	-3061	-0.148812	0.149316
APGILYPGATLNSVL	62	132	14592.2	10952	14079	12968.5	-3127	-0.241123	0.286964
APGILYPGATLNSVL	29	149	23177	22290	16336	13075.4	5954	0.455358	0.0390227
APGILYPGCAEDEEC	8	272	30417.6	26887	10012	13200.2	16875	1.27839	0.123379
APGILYPGCAEDEEC	9	275	22765.2	21414.5	12325	9597.18	9089.5	0.947101	0.0611639
APGILYPGCARHFWS	74	100	35213.6	31699	6143.5	15253.5	25555.5	1.67539	0.105147
APGILYPGCARHFWS	22	141	26343.9	24490	15443	13759.8	9047	0.657495	0.072973
APGILYPGCASPTRG	35	108	17893.6	11628	6552	15515.1	5076	0.327165	0.431029
APGILYPGCASPTRG	35	218	21492.6	19035	16669	19051.6	2366	0.124189	0.121431
APGILYPGCCPGNYC	26	54	25238.3	22366.5	17580	15246.6	4786.5	0.313939	0.120798
APGILYPGCCPGNYC	36	121	24111	22497	16593	14048	5904	0.420275	0.0692845
APGILYPGCGTDEYC	81	22	29370	26872	21260	17741.7	5612	0.316316	0.0888882
APGILYPGCGTDEYC	84	205	26757	24645	7127	12909.8	17518	1.35695	0.0822232
APGILYPGCKNGICV	89	84	19484.6	18617	7322	13212.2	11295	0.854891	0.0455508
APGILYPGCKNGICV	14	218	18854.2	16468	17319	14219.9	-851	-0.0598456	0.135317
APGILYPGCLRSSDC	44	16	23451.3	21528.5	12391.5	14499.6	9137	0.630155	0.0855474
APGILYPGCLRSSDC	46	55	35748.8	31815	19987	14286.9	11828	0.827891	0.116579
APGILYPGCMRHAMC	80	75	14136.8	12750	10647	8734.56	2103	0.240768	0.103248
APGILYPGCMRHAMC	34	191	31621.2	28111	9931	18357.3	18180	0.990344	0.117666
APGILYPGCYCGEGL	60	58	28787.6	25931	17260	12263.1	8671	0.707083	0.104507
APGILYPGCYCGEGL	85	147	20080.5	19195	10201	11121.3	8994	0.80872	0.0450994
APGILYPGDAGVQIC	86	185	23484.1	21665	6140	10622.3	15525	1.46155	0.0806238
APGILYPGDAGVQIC	10	279	17668.8	15678.5	12005	9500.99	3673.5	0.386644	0.119509
APGILYPGEDEECGT	37	120	25770.1	23042	15009	10200.1	8033	0.787539	0.111896
APGILYPGEDEECGT	9	191	33406.8	30892	5307.5	13975.2	25584.5	1.8307	0.0782619
APGILYPGEECGTDE	50	6	30644.5	26425.5	11672	12173.7	14753.5	1.21192	0.148122
APGILYPGEECGTDE	71	163	20279.4	19340	16863.5	12868.2	2476.5	0.192451	0.0474321
APGILYPGEGLSCRI	62	59	19276	16845	14271	10028.2	2574	0.256677	0.134807
APGILYPGEGLSCRI	30	179	26463.8	23271	21443	18970.2	1828	0.0963614	0.128568
APGILYPGEGSVCLR	26	14	23094.7	20993	15490	16008.4	5503	0.343758	0.0954154
APGILYPGEGSVCLR	6	289	17677.2	14381	7460	15494.6	6921	0.446672	0.206367
APGILYPGEYCASPT	37	16	22669.8	20270	17555	18330.6	2715	0.148113	0.111893
APGILYPGEYCASPT	29	44	26964.9	24434	14205	13483.9	10229	0.75861	0.0985597
APGILYPGFVAMVAA	2	145	6274.47	2388	6891.5	18124.4	-4503.5	-0.248477	0.966033
APGILYPGFVAMVAA	61	193	16489.7	2646	6574.5	19698.8	-3928.5	-0.199429	1.82969
APGILYPGGAAGATR	44	112	14219.2	2727	20851	18294.7	-18124	-0.990668	1.65139
APGILYPGGAAGATR	15	119	6989.58	2432	3372	14178.3	-940	-0.0662986	1.05571
APGILYPGGAAGHPG	73	81	20414.9	18227.5	10452	13511.8	7775.5	0.575459	0.113332
APGILYPGGAAGHPG	10	153	21211.5	7077	6363.5	19254	713.5	0.0370573	1.0977
APGILYPGGHPLLGV	42	81	28481.7	25518.5	22766	15714.2	2752.5	0.17516	0.109857
APGILYPGGHPLLGV	26	295	30547.2	26360	25077	19454.7	1283	0.0659482	0.147427
APGILYPGGNDHSTL	62	53	26698.8	24121	17024	14161.9	7097	0.501135	0.101536
APGILYPGGNDHSTL	84	108	15568.6	14299	10682	8924.84	3617	0.405273	0.0850645
APGILYPGGNKYQTI	57	19	22980.7	21734	15987	19206.4	5747	0.299223	0.0557751
APGILYPGGNKYQTI	9	45	5364.62	2470	16964	19410.8	-14494	-0.746698	0.775607
APGILYPGGNKYQTI	8	158	7122.39	2495	3928	19282.8	-1433	-0.0743151	1.04895
APGILYPGGNKYQTI	20	191	12875.3	3268	14318	16398.3	-11050	-0.673851	1.37113
APGILYPGGNKYQTI	36	216	16964.3	5706.5	16310	18319.5	-10603.5	-0.57881	1.0895
APGILYPGGNKYQTI	69	223	9987.1	2363	4544	19763.7	-2181	-0.110354	1.44136
APGILYPGGNKYQTI	77	288	13451.9	4472	3460	16146.5	1012	0.062676	1.10128
APGILYPGGQVCTKH	68	105	15786.1	14239.5	13275	10980.9	964.5	0.0878342	0.103108
APGILYPGGQVCTKH	63	237	23900	21739.5	7727.5	21551.7	14012	0.650158	0.0947476
APGILYPGGSHGLEI	18	203	18014.7	16197.5	13092	10654.9	3105.5	0.291461	0.106332
APGILYPGGSHGLEI	68	223	30495.5	27824	5647	14975.1	22177	1.48092	0.0916808
APGILYPGGYSRRTT	55	29	24253	22442.5	9538	17656.4	12904.5	0.730869	0.0775834
APGILYPGGYSRRTT	75	77	5355.46	2482	12963.5	11235	-10481.5	-0.932934	0.769052
APGILYPGHFRGEIE	77	138	24882.9	22755	13058	13875.2	9697	0.698872	0.0893975
APGILYPGHFRGEIE	19	173	30460.7	26429	12558	14050.5	13871	0.987227	0.141977
APGILYPGHHQASNS	32	41	18613	15682	11571	17311.3	4111	0.237474	0.171349
APGILYPGHHQASNS	12	270	15347.7	13158	15877	12034.5	-2719	-0.225933	0.153936
APGILYPGHPGSAVS	29	13	7085.66	2639	11458	18997.5	-8819	-0.464218	0.987673
APGILYPGHPGSAVS	3	144	7565.03	2407	9362	19203.8	-6955	-0.362168	1.14516
APGILYPGICKPVLK	16	60	6606.35	2243	9321	14681.6	-7078	-0.482098	1.08022
APGILYPGICKPVLK	19	269	6454.63	2143	6040	13922	-3897	-0.279918	1.10259
APGILYPGICVSSDQ	82	144	16335.7	14676	11841	9410.98	2835	0.301244	0.107141
APGILYPGICVSSDQ	20	198	30439	27208.5	9409	19333.2	17799.5	0.92067	0.112194
APGILYPGIFQRCYC	34	134	30259	26907	18840	14553.6	8067	0.554295	0.117408
APGILYPGIFQRCYC	18	268	18884.1	18825	13017	10678.5	5808	0.543895	0.00313452
APGILYPGIQKDHHQ	11	66	21044.5	18655	16813	16796.1	1842	0.109668	0.120524
APGILYPGIQKDHHQ	45	71	28056.1	26189	25528	17212.2	661	0.038403	0.0688666
APGILYPGKEGQVCT	12	5	17544	16122	16210	17715.7	-88	-0.00496735	0.0845295
APGILYPGKEGQVCT	3	168	19916	5861	11304	21248.2	-5443	-0.256163	1.22321
APGILYPGKMYHTKG	19	243	10900.7	2885	5443	12514.9	-2558	-0.204397	1.3293
APGILYPGKMYHTKG	52	290	15941.1	2979	19830	20688	-16851	-0.814531	1.67731
APGILYPGKPVLKEG	39	151	5622.07	2105	13149	17890.1	-11044	-0.617324	0.982384
APGILYPGKPVLKEG	10	224	3548.18	2281	7856	20054.3	-5575	-0.277995	0.441821
APGILYPGKRCMRHA	70	126	9943.31	7002	12577	11968.5	-5575	-0.465806	0.350704
APGILYPGKRCMRHA	31	164	27077.7	24906	18586	18067.8	6320	0.349793	0.0836021
APGILYPGLCCARHF	46	234	27713.4	25698	22850	15021	2848	0.189601	0.0755029
APGILYPGLCCARHF	62	242	35872.7	31950	14890	18905.4	17060	0.902387	0.115804
APGILYPGLDGYSRR	60	44	32438.5	26672	21023.5	21257.8	5648.5	0.265715	0.195733
APGILYPGLDGYSRR	48	144	19466.1	16656	24358	15857.7	-7702	-0.485696	0.155904
APGILYPGLGGAAGH	58	47	32346.8	28257	19415.5	14741.5	8841.5	0.599767	0.135175
APGILYPGLGGAAGH	87	227	18510.4	14475	12659	14587.5	1816	0.12449	0.245909
APGILYPGLGGHPLL	24	163	15124.1	14280	14016	13310.8	264	0.0198335	0.0574328
APGILYPGLGGHPLL	66	219	18949.6	18033	15433.5	12157.9	2599.5	0.213812	0.0495805
APGILYPGLNSNAIK	32	230	4815.2	2199	5974	20710.8	-3775	-0.182272	0.783775
APGILYPGLNSNAIK	49	257	2082.71	2067	3010	18295.3	-943	-0.0515432	0.00757165
APGILYPGLNSVLNS	28	134	18568.5	17052	22493	19759	-5441	-0.275368	0.085198
APGILYPGLNSVLNS	55	290	6223.22	2401	12099	16259.3	-9698	-0.596458	0.952402
APGILYPGLSCRIQK	40	2	12274.4	3089	17036.5	17044.4	-13947.5	-0.818304	1.37967
APGILYPGLSCRIQK	18	134	16218.7	9528.5	7831	15908.7	1697.5	0.106703	0.531879
APGILYPGMMALGAA	65	147	8261	2998	13840	18797.3	-10842	-0.576784	1.0136
APGILYPGMMALGAA	25	277	6505.91	2300	3494	19846.8	-1194	-0.0601609	1.0398
APGILYPGNYCKNGI	12	171	19299	11046	3262	14998.6	7784	0.518983	0.557983
APGILYPGNYCKNGI	88	186	7642.72	3645	7316	13887.8	-3671	-0.264332	0.740397
APGILYPGNYQPYPC	20	138	31069.2	27428	19299	15692.2	8129	0.518028	0.124654
APGILYPGNYQPYPC	76	273	37891.5	35072.5	4748	14250.8	30324.5	2.12792	0.0773084
APGILYPGPLLGVSA	67	156	15057.1	7247	16084	17067.8	-8837	-0.517759	0.731261
APGILYPGPLLGVSA	31	258	6933.36	2746	8284	11702.2	-5538	-0.473244	0.926199
APGILYPGPPLGGAA	69	70	12000.9	3054	16354	14440.8	-13300	-0.921	1.36853
APGILYPGPPLGGAA	62	153	20100.9	16002	8058	16329.8	7944	0.486472	0.228052
APGILYPGQICLACR	65	63	21173.3	19821	17926	11906.2	1895	0.159161	0.0659985
APGILYPGQICLACR	51	77	31621.6	28351	18730	14781.1	9621	0.650897	0.109179
APGILYPGQNHFRGE	32	43	19697.7	17963.5	16870	13890.2	1093.5	0.0787247	0.0921605
APGILYPGQNHFRGE	20	99	21540.6	20638	12888	14087.1	7750	0.55015	0.0428073
APGILYPGQRCYCGE	21	84	26739.2	24675.5	11175	14867.7	13500.5	0.908042	0.0803206
APGILYPGQRCYCGE	12	133	24701.4	22922	10311	13515.2	12611	0.933095	0.0747632
APGILYPGQTIDNYQ	75	252	30248.5	27335.5	11099.5	17081.7	16236	0.95049	0.101262
APGILYPGQTIDNYQ	32	267	23727.9	21727	2784	13020.9	18943	1.45482	0.0880946
APGILYPGRHAMCCP	17	30	36379.3	32866	9767	16960.3	23099	1.36195	0.101562
APGILYPGRHAMCCP	24	83	24241.2	22646	13746	11549	8900	0.770627	0.0680696
APGILYPGRHFWSKI	46	98	23177.6	19720	18777.5	16045.3	942.5	0.0587398	0.161553
APGILYPGRHFWSKI	71	220	11676.7	3161	4214	18532.7	-1053	-0.0568185	1.30671
APGILYPGRKRRKRC	56	239	44964.8	44048	15814	20661.8	28234	1.36648	0.0205989
APGILYPGRKRRKRC	2	265	36751	33708.5	4462	15922.3	29246.5	1.83682	0.0864154
APGILYPGRLHTCQR	43	204	18220	15745	16116	15321.6	-371	-0.0242141	0.145998
APGILYPGRLHTCQR	41	296	19930	16486	24310	17438.5	-7824	-0.448663	0.189713
APGILYPGRSSDCAS	16	32	25915.3	24332	14978	15433	9354	0.606105	0.0630423
APGILYPGRSSDCAS	23	259	15793.1	11593	6895	12959.1	4698	0.362526	0.309173
APGILYPGRTTLSSK	16	194	3922.07	2313	15477.5	23773.7	-13164.5	-0.553742	0.528074
APGILYPGRTTLSSK	49	196	2402.17	2294	16219.5	24928.5	-13925.5	-0.558617	0.0460755
APGILYPGSDCASGL	9	93	23917.6	21491	4538	14160.7	16953	1.19719	0.10698
APGILYPGSDCASGL	47	137	31588.7	27897	12190	14007.4	15707	1.12133	0.124281
APGILYPGSDQNHFR	37	190	22322.8	21705	19283	14993.5	2422	0.161537	0.0280637
APGILYPGSDQNHFR	49	195	38650	35614.5	28024.5	22846.8	7590	0.332212	0.0817929
APGILYPGSGLCCAR	3	18	21650	20465	14550	15430.1	5915	0.383341	0.0562907
APGILYPGSGLCCAR	47	202	36616.7	33301	21705	20170.9	11596	0.574886	0.0949164
APGILYPGSKICKPV	3	134	6471.49	2287	8969	17599.4	-6682	-0.379671	1.04017
APGILYPGSKICKPV	87	153	5839.94	2313	6555	13925	-4242	-0.304631	0.926175
APGILYPGSNSSRLH	57	21	20522.2	19089	20816.5	16458.3	-1727.5	-0.104962	0.0723959
APGILYPGSNSSRLH	24	50	19769.3	18353	14104	11051.7	4249	0.384466	0.0743352
APGILYPGSPTRGGD	71	51	15257.9	13658	12234	11392.7	1424	0.124992	0.110769
APGILYPGSPTRGGD	9	62	23036.8	21804.5	9553	16320.1	12251.5	0.750702	0.0549783
APGILYPGSSKMYHT	25	88	30650.5	28609	15764	19405.9	12845	0.661912	0.0689263
APGILYPGSSKMYHT	54	266	5589.82	2639	2954	16710	-315	-0.018851	0.750547
APGILYPGSSRLHTC	66	205	29184.5	26532.5	14421.5	14051.2	12111	0.861922	0.095266
APGILYPGSSRLHTC	26	244	29675.1	26972	14997	14909.9	11975	0.80316	0.0955094
APGILYPGSVCLRSS	34	194	18247.3	14079	14302	17357.2	-223	-0.0128477	0.259333
APGILYPGSVCLRSS	70	233	15884.5	4896	20760	20733.4	-15864	-0.765142	1.17693
APGILYPGSVLNSNA	46	114	11368	6549	20540	17821.8	-13991	-0.785051	0.551488
APGILYPGSVLNSNA	53	157	24936.5	21134	24192	20562.9	-3058	-0.148715	0.165449
APGILYPGTESFGND	82	43	23765.2	21652.5	11433	13295	10219.5	0.768675	0.093101
APGILYPGTESFGND	54	55	28176.3	24895	20793	15914.8	4102	0.257748	0.123816
APGILYPGTITESFG	77	115	20609.5	19422	8755	12784	10667	0.834403	0.0593452
APGILYPGTITESFG	81	258	21001.6	19107	5339	16245.5	13768	0.847498	0.0945429
APGILYPGTKHRRKG	8	203	32944.7	31448	3315	15414.6	28133	1.82509	0.0464944
APGILYPGTKHRRKG	68	224	32633.8	31822	4006.5	19062.5	27815.5	1.45917	0.0251916
APGILYPGTLSSKMY	64	84	17882.3	15195	15110	16067.5	85	0.00529018	0.162846
APGILYPGTLSSKMY	51	270	1996.55	1979	2457	4814.65	-478	-0.0992803	0.00882902
APGILYPGVAAALGG	62	42	34331.5	32721	11964	24613.4	20757	0.84332	0.0480451
APGILYPGVAAALGG	82	197	10006.8	2262	5031	13524.9	-2769	-0.204733	1.48702
APGILYPGVCTKHRR	5	219	17133.2	7350.5	2979	11921	4371.5	0.366705	0.84625
APGILYPGVCTKHRR	16	257	19379.9	13218	9277	15563.9	3941	0.253214	0.382658
APGILYPGVSATLNS	51	16	28647.5	26647	22473.5	19412.2	4173.5	0.214993	0.07239
APGILYPGVSATLNS	77	199	5244.14	1759	7759	14915.6	-6000	-0.402263	1.09237
APGILYPGVSSDQNH	13	217	24802.8	23522	14937	16547.5	8585	0.51881	0.053022
APGILYPGVSSDQNH	2	276	22007.9	20738.5	4230	15232.8	16508.5	1.08375	0.0594087
APGILYPGYPCAEDE	25	65	28967.1	26276.5	12407	13029.7	13869.5	1.06445	0.0974867
APGILYPGYPCAEDE	66	124	20412.3	19051	14230	14097.4	4821	0.341978	0.0690195
APVCLDRPIYPCRWL	71	34	23603.2	22099.5	16794	12765	5305.5	0.415627	0.065829
APVCLDRPIYPCRWL	74	222	21818	21225	11942	12778.2	9283	0.726471	0.027556
APVCLDRPIYPCRWL	61	256	22064	20851	15355	15225.4	5496	0.360976	0.0565454
APVCLDRPIYPCRWL	48	262	27962.2	26289	2526	6605.01	23763	3.59772	0.0617012
APVCLDRPIYPCRWL	44	293	37248.8	33652	22766	17723.1	10886	0.614228	0.101547
AQAVRSSSRTPSDKP	16	23	2395.82	2149	2822	17935.5	-673	-0.0375234	0.108723
AQAVRSSSRTPSDKP	19	88	2113.45	2086	4167	16926.3	-2081	-0.122944	0.0130733
AQAVRSSSRTPSDKP	36	160	2328.69	2093	3048	18358.1	-955	-0.0520206	0.106707
AQAVRSSSRTPSDKP	3	179	2091.48	2042	4607	19109.8	-2565	-0.134225	0.0239422
AQAVRSSSRTPSDKP	54	250	2165.51	2155	4506	19529.9	-2351	-0.120379	0.00486518
ARHFWSKICKPVLKE	76	25	7402.34	2155	7828	17065.9	-5673	-0.332416	1.23401
ARHFWSKICKPVLKE	9	38	2491.45	2193	21193	19587.9	-19000	-0.969989	0.127594
ARHFWSKICKPVLKE	13	97	3498.11	2300	3991	17251.8	-1691	-0.0980186	0.419314
ARHFWSKICKPVLKE	16	98	7357.46	2551	13463	14675.7	-10912	-0.74354	1.05923
ARHFWSKICKPVLKE	58	185	5750.13	2394	9362	20725.6	-6968	-0.336203	0.876257
ARHFWSKICKPVLKE	74	284	3407.08	2212	5128	16544.2	-2916	-0.176255	0.431959
ARHFWSKICKPVLKE	46	295	2641.83	2375	22457	18370.4	-20082	-1.09317	0.106474
ARWHE	43	16	25968.6	23467	10754	15543.3	12713	0.817908	0.101291
ARWHE	50	48	33054.9	28940	24398	17988.6	4542	0.252493	0.132945
ARWHE	28	137	23656.1	22014	16160	11216.7	5854	0.521899	0.0719428
ASEFALRMKIKEVKK	12	35	13645.3	3733	3180	13041.1	553	0.0424044	1.29618
ASEFALRMKIKEVKK	30	50	17049.3	6034	6606	17035.4	-572	-0.0335771	1.0387
ASEFALRMKIKEVKK	13	71	20184.7	7646	4902	13620.5	2744	0.20146	0.970741
ASEFALRMKIKEVKK	6	122	13996.9	3796	3840	15805.7	-44	-0.0027838	1.30489
ASEFALRMKIKEVKK	27	135	26078.5	24521	9858	20168.8	14663	0.727013	0.0615829
ASEYDYVSFQSDIGP	56	12	28364	25645.5	13884	14282.1	11761.5	0.823512	0.100754
ASEYDYVSFQSDIGP	54	37	21354.5	19453	19516	11330.3	-63	-0.00556031	0.0932603
ASEYDYVSFQSDIGP	13	193	24467.6	22257	19045	16212.1	3212	0.198123	0.094692
ASEYDYVSFQSDIGP	40	204	24070.5	21610	19673	15854.1	1937	0.122176	0.10783
ASEYDYVSFQSDIGP	27	245	25838.4	22922	14563	16475.9	8359	0.507347	0.119763
ASGLCCARHFWSKIC	34	35	27164.3	24176	12948	15044	11228	0.746344	0.116542
ASGLCCARHFWSKIC	38	51	21051.8	20707	18784	12536.3	1923	0.153395	0.0165119
ASGLCCARHFWSKIC	54	103	34806.5	31208	21292.5	15530.5	9915.5	0.638455	0.109131
ASGLCCARHFWSKIC	80	137	14055	12737	8900	9818.69	3837	0.390785	0.0984699
ASGLCCARHFWSKIC	64	153	32592.9	29474	20949	18695.8	8525	0.455986	0.100585
ASGLCCARHFWSKIC	80	163	25893.5	23024	9638	13515.4	13386	0.990424	0.117453
ASGLCCARHFWSKIC	31	180	55690.7	65535	33605	23299.3	31930	1.37042	0.162772
ASKPQGTTVCPPCDN	59	13	24654.4	22526	18369	16105.7	4157	0.258108	0.0902864
ASKPQGTTVCPPCDN	56	26	22951.2	21857.5	22061	15369.9	-203.5	-0.0132401	0.0488274
ASKPQGTTVCPPCDN	15	131	23581.7	22092	8752	14899.6	13340	0.895325	0.0652554
ASKPQGTTVCPPCDN	35	213	42622.1	40527	19022.5	20873.5	21504.5	1.03023	0.0504038
ASKPQGTTVCPPCDN	51	284	51678.7	53139.5	35178	22771.5	17961.5	0.78877	0.0278742
ASPTRGGDAGVQICL	88	57	23679.3	20632	13275	12098.8	7357	0.608075	0.137758
ASPTRGGDAGVQICL	75	103	17746.2	16361	13620	10353	2741	0.264754	0.0812738
ASPTRGGDAGVQICL	34	107	28942.6	27310	11854	13515.3	15456	1.14359	0.0580606
ASPTRGGDAGVQICL	3	163	36117	33270	6118.5	17856.8	27151.5	1.52052	0.0821067
ASPTRGGDAGVQICL	17	199	29266.1	24764.5	16530	16621.6	8234.5	0.495409	0.167018
ASPTRGGDAGVQICL	19	230	27196.8	24903	10201	11553.1	14702	1.27256	0.0881107
ASPTRGGDAGVQICL	77	253	35237.4	32033.5	15936.5	18947.7	16097	0.849548	0.0953272
ASSWVPLLNKNCHAG	26	146	15572.9	12721	20731	19187.1	-8010	-0.417468	0.202279
ASSWVPLLNKNCHAG	42	159	31974.7	28538.5	17608.5	18596.8	10930	0.587737	0.113691
ASSWVPLLNKNCHAG	8	161	25679	21043.5	3211	15680.9	17832.5	1.13721	0.199082
ASSWVPLLNKNCHAG	39	221	20727.6	18636	18988	16312.7	-352	-0.0215783	0.106371
ASSWVPLLNKNCHAG	66	258	6893.7	2463	7737	20178.6	-5274	-0.261366	1.02923
ATEASKPQGTTVCPP	25	16	7267.38	2338	9751.5	16602	-7413.5	-0.446541	1.1341
ATEASKPQGTTVCPP	88	268	8838.42	2155	2665	16551.2	-510	-0.0308135	1.41132
ATEASKPQGTTVCPP	13	269	11717	6027.5	12599	13686.8	-6571.5	-0.480136	0.664706
ATEASKPQGTTVCPP	25	273	15924.6	2627	3639	20839.8	-1012	-0.048561	1.80202
ATEASKPQGTTVCPP	71	281	2597.05	2206	6951	18859.2	-4745	-0.251601	0.163195
ATLNSVLNAALGGHP	40	45	22503.2	21036	17008	13287.1	4028	0.303152	0.0674214
ATLNSVLNAALGGHP	49	210	25914.2	23176.5	25688	18537	-2511.5	-0.135485	0.111651
ATLNSVLNAGATRVF	33	80	14659.5	12052	18227	13887.2	-6175	-0.444654	0.195858
ATLNSVLNAGATRVF	11	196	16587.6	12879	14871	17091.6	-1992	-0.116549	0.253057
ATLNSVLNAGHPGSA	14	100	17767.5	2929	5386	21403.5	-2457	-0.114794	1.80271
ATLNSVLNAGHPGSA	31	136	18327.9	15009.5	11147	14289.2	3862.5	0.270308	0.199743
ATLNSVLNALGAAGA	5	130	6847.71	2300	5411	19104	-3111	-0.162846	1.09101
ATLNSVLNALGAAGA	31	235	3901.72	2331	4076	14536.2	-1745	-0.120045	0.51512
ATLNSVLNAMCCPGN	51	225	38323.2	34905	14993.5	19076.6	19911.5	1.04377	0.0934262
ATLNSVLNAMCCPGN	76	227	16118	4443	11496	19523.3	-7053	-0.361261	1.28861
ATLNSVLNAPGILYP	53	193	22083.3	20871	16141	14082.4	4730	0.33588	0.0564633
ATLNSVLNAPGILYP	53	221	24217.8	22798.5	10776	17544.3	12022.5	0.685264	0.0603948
ATLNSVLNATRVFVA	43	89	18235	14953	19749	19310.6	-4796	-0.248361	0.198429
ATLNSVLNATRVFVA	75	183	12923.2	8152	10741	15064.2	-2589	-0.171864	0.460763
ATLNSVLNCAEDEEC	77	145	20425.2	20452	12146	12213.9	8306	0.680047	0.00130978
ATLNSVLNCAEDEEC	18	256	26300.2	23660	12121	12472	11539	0.925194	0.105791
ATLNSVLNCARHFWS	48	104	29011.2	26429	22441	13509.5	3988	0.2952	0.0932201
ATLNSVLNCARHFWS	80	248	42583.1	39584.5	10914.5	17456.5	28670	1.64237	0.0730201
ATLNSVLNCASPTRG	75	47	10174.6	5367	15437	13244.4	-10070	-0.760322	0.639625
ATLNSVLNCASPTRG	20	222	15961.2	3403	8856	18083.2	-5453	-0.30155	1.5455
ATLNSVLNCCPGNYC	46	145	42884.3	40054	20502	18422.6	19552	1.06131	0.0682777
ATLNSVLNCCPGNYC	25	200	24046	22675	13403.5	10193.5	9271.5	0.90955	0.0587069
ATLNSVLNCGTDEYC	35	186	30515.7	27359.5	12636.5	15400.8	14723	0.955989	0.109177
ATLNSVLNCGTDEYC	69	206	29561.1	26821	13909	14743.6	12912	0.875772	0.0972731
ATLNSVLNCKNGICV	40	56	25692	23929	23311	14850	618	0.0416162	0.0710889
ATLNSVLNCKNGICV	12	271	24164.4	21632.5	15518.5	12745.6	6114	0.479695	0.110682
ATLNSVLNCLRSSDC	25	42	39549.2	36676	8994	15607.4	27682	1.77365	0.0754226
ATLNSVLNCLRSSDC	13	281	20087.9	19340	13482	11492.8	5858	0.509709	0.0379436
ATLNSVLNCMRHAMC	73	125	20164.6	18972	14330	13090.4	4642	0.354611	0.0609644
ATLNSVLNCMRHAMC	21	219	22195.2	21501	6769	14944	14732	0.985816	0.0317766
ATLNSVLNCYCGEGL	82	135	20591.7	18517	7099	12111.6	11418	0.942729	0.106197
ATLNSVLNCYCGEGL	11	287	24817.8	23438.5	15544	14021.7	7894.5	0.563021	0.0571804
ATLNSVLNDAGVQIC	58	92	30151.6	26916	18001	14786	8915	0.602936	0.113518
ATLNSVLNDAGVQIC	5	183	18936.6	15691.5	6895	13709	8796.5	0.641658	0.187979
ATLNSVLNEDEECGT	47	21	32614.5	29707	16332.5	16912.3	13374.5	0.790814	0.0933749
ATLNSVLNEDEECGT	90	138	20469.3	18947	9465	12602	9482	0.752423	0.0772801
ATLNSVLNEECGTDE	61	76	21103.5	20113	17555	12606.4	2558	0.202913	0.0480706
ATLNSVLNEECGTDE	70	232	26379.9	24016	18205.5	17576.7	5810.5	0.330579	0.0938832
ATLNSVLNEGLSCRI	69	141	17276.1	15676	12093	12439.3	3583	0.288038	0.0971914
ATLNSVLNEGLSCRI	61	189	16072.8	14110	17794	13374.7	-3684	-0.275446	0.130247
ATLNSVLNEGSVCLR	37	65	22747.7	19855.5	17102	16076.5	2753.5	0.171275	0.135981
ATLNSVLNEGSVCLR	31	137	29430.5	26814	13262	13952.7	13552	0.971282	0.0931057
ATLNSVLNEYCASPT	65	54	22693.6	21589	14509.5	11884.2	7079.5	0.595706	0.0498999
ATLNSVLNEYCASPT	39	112	20419.9	19554	16684.5	9790.22	2869.5	0.293099	0.043332
ATLNSVLNFVAMVAA	66	65	6176.23	2558	10015.5	13915.6	-7457.5	-0.535908	0.881482
ATLNSVLNFVAMVAA	76	246	19303.1	10345.5	2778	16865.8	7567.5	0.44869	0.623716
ATLNSVLNGAAGATR	58	108	7330.9	2470	14547.5	19996.8	-12077.5	-0.603973	1.08788
ATLNSVLNGAAGATR	60	241	7115.18	2294	3626	20498.2	-1332	-0.0649814	1.13193
ATLNSVLNGAAGHPG	46	18	32221.4	28642	14645	18055.3	13997	0.77523	0.117757
ATLNSVLNGAAGHPG	82	230	24270.5	16697	2715	21440.1	13982	0.652141	0.374034
ATLNSVLNGHPLLGV	48	12	30170.1	27126.5	12439	16310.7	14687.5	0.900484	0.106341
ATLNSVLNGHPLLGV	12	212	20864.3	19959	10820	16770.5	9139	0.544944	0.0443584
ATLNSVLNGILYPGG	39	85	17840.5	16581	14041	13313.5	2540	0.190784	0.0732154
ATLNSVLNGILYPGG	90	277	21164.3	3224	2715	18827.9	509	0.0270344	1.88169
ATLNSVLNGNKYQTI	2	12	13430.8	3246	2759	13034.9	487	0.0373612	1.42013
ATLNSVLNGNKYQTI	32	281	8239.81	2338	8972	18557.6	-6634	-0.357481	1.25968
ATLNSVLNGQEGSVC	73	5	23670	21403	18048	16215	3355	0.206907	0.100676
ATLNSVLNGQEGSVC	64	61	25986.4	23925	16411	13167.1	7514	0.570665	0.0826505
ATLNSVLNGSAVSAA	87	70	2495.24	2023	7825	9800.17	-5802	-0.592031	0.209803
ATLNSVLNGSAVSAA	50	247	8428.27	2419	12791	23766.2	-10372	-0.436419	1.24824
ATLNSVLNGSHGLEI	39	60	22189.4	21382	19038	12785.9	2344	0.183327	0.0370639
ATLNSVLNGSHGLEI	66	229	36154.9	33012	9780	18532.2	23232	1.2536	0.0909425
ATLNSVLNGYSRRTT	81	41	8465.57	2319	19305.5	19459.5	-16986.5	-0.872915	1.29487
ATLNSVLNGYSRRTT	54	267	5690.97	2388	3174	19889.1	-786	-0.0395192	0.868425
ATLNSVLNHFRGEIE	33	101	22963.1	22406	17517	12686.5	4889	0.385371	0.0245581
ATLNSVLNHFRGEIE	78	117	22256.3	21189	6631	13308	14558	1.09393	0.0491411
ATLNSVLNHHQASNS	63	190	3488.98	2394	18246	20051.7	-15852	-0.790556	0.376644
ATLNSVLNHHQASNS	46	236	12079.7	3293	13557	18770.3	-10264	-0.546822	1.29973
ATLNSVLNHPGSAVS	41	103	7237.89	2960	20038	13497.4	-17078	-1.26529	0.89414
ATLNSVLNHPGSAVS	64	151	12712.2	3149	14541	17098.2	-11392	-0.666267	1.39548
ATLNSVLNICKPVLK	41	32	4448.19	2338	15814	14564.5	-13476	-0.925262	0.643201
ATLNSVLNICKPVLK	76	279	4356.53	2055	4374	13187.2	-2319	-0.175852	0.7514
ATLNSVLNICVSSDQ	50	83	27363.9	24666	21696	14848.8	2970	0.200016	0.1038
ATLNSVLNICVSSDQ	68	200	23310	22399	15606	11897.3	6793	0.570968	0.0398649
ATLNSVLNIFQRCYC	52	37	25413.7	22966	20760	11787.9	2206	0.187142	0.101274
ATLNSVLNIFQRCYC	3	107	32335.5	28431	13438	16676.1	14993	0.899069	0.128687
ATLNSVLNIQKDHHQ	56	20	34513.3	31790	10603	21117.1	21187	1.00331	0.0821944
ATLNSVLNIQKDHHQ	68	231	29477.8	27922	8472	16279.4	19450	1.19476	0.0542225
ATLNSVLNKEGQVCT	83	231	13402.7	3243	11257	22432.8	-8014	-0.357245	1.41896
ATLNSVLNKEGQVCT	73	263	17260.7	9308.5	11584	14579.7	-2275.5	-0.156073	0.617504
ATLNSVLNKMYHTKG	28	37	7577.94	2533	9101	19021	-6568	-0.345303	1.09584
ATLNSVLNKMYHTKG	29	160	4560.88	2463	10195	16887.8	-7732	-0.457845	0.616135
ATLNSVLNKPVLKEG	44	59	7880.23	2514	15732	16658.8	-13218	-0.793456	1.14248
ATLNSVLNKPVLKEG	9	63	5015.59	2306	8746	17930.3	-6440	-0.359168	0.777037
ATLNSVLNKRCMRHA	24	15	31932.6	29034.5	5458.5	15213.2	23576	1.54971	0.0951439
ATLNSVLNKRCMRHA	86	109	14013.1	13143	8347	9600.14	4796	0.499576	0.0641047
ATLNSVLNLCCARHF	57	145	32517.2	27134	24408	22421.2	2726	0.121581	0.180983
ATLNSVLNLCCARHF	57	276	45704	46607	17486	21867.7	29121	1.33169	0.0195643
ATLNSVLNLDGYSRR	82	102	5886.05	2181	7771.5	13618.6	-5590.5	-0.410504	0.992802
ATLNSVLNLDGYSRR	10	202	12571.7	3356	11125	17641.4	-7769	-0.440385	1.3207
ATLNSVLNLGGAAGH	12	34	26022	22341	8422	15367.8	13919	0.905723	0.152518
ATLNSVLNLGGAAGH	28	219	21109.1	18479	17806	17406.3	673	0.0386642	0.133068
ATLNSVLNLGGHPLL	2	198	24693.8	21712	5905	16585.7	15807	0.953051	0.128689
ATLNSVLNLGGHPLL	57	279	25826.7	24319.5	15977.5	19746.4	8342	0.422457	0.0601311
ATLNSVLNLSCRIQK	30	58	10461.4	2834	8636	17360.1	-5802	-0.334214	1.30601
ATLNSVLNLSCRIQK	22	214	7855.79	2658	12677	18036.7	-10019	-0.555478	1.08368
ATLNSVLNLYPGGNK	56	34	4630.55	2231	7385	17208.5	-5154	-0.299503	0.730226
ATLNSVLNLYPGGNK	32	84	8417.62	2489	15581	15208.1	-13092	-0.860858	1.21845
ATLNSVLNNGICVSS	76	48	16477.5	14783	13199	9791.46	1584	0.161774	0.10852
ATLNSVLNNGICVSS	24	58	26576.7	24921	5392	13014.1	19529	1.50061	0.0643222
ATLNSVLNNYCKNGI	62	29	8252.85	2815	17112	15490.4	-14297	-0.922961	1.0756
ATLNSVLNNYCKNGI	20	241	18622.9	13953	13639	17221.2	314	0.0182333	0.288697
ATLNSVLNPGGNKYQ	47	3	11613.2	2847	15500	19029.1	-12653	-0.664928	1.40587
ATLNSVLNPGGNKYQ	89	111	5521.98	2030	7897	13678.6	-5867	-0.428918	1.0007
ATLNSVLNPGNYCKN	10	83	7037.14	2507	6778.5	17012.6	-4271.5	-0.251078	1.03212
ATLNSVLNPGNYCKN	3	253	4340.72	2181	11973	13575.5	-9792	-0.721297	0.688257
ATLNSVLNQASNSSR	75	100	2127.38	1948	7897	15989.7	-5949	-0.372053	0.088088
ATLNSVLNQASNSSR	50	281	2288.44	2250	30824.5	24124.3	-28574.5	-1.18447	0.0169401
ATLNSVLNQICLACR	13	50	13927.8	12916	12728	13114.3	188	0.0143355	0.0754164
ATLNSVLNQICLACR	33	154	29259.8	25422	21712	14994.9	3710	0.247418	0.140601
ATLNSVLNQPYPCAE	52	98	27542.4	25041	21051	14508.6	3990	0.275008	0.0952114
ATLNSVLNQPYPCAE	41	234	40821.8	38279	15603	15714.9	22676	1.44297	0.0643148
ATLNSVLNQRCYCGE	40	71	25563	24087	13105	11762.5	10982	0.933648	0.0594729
ATLNSVLNQRCYCGE	64	167	20552.6	19965.5	14337	10931.3	5628.5	0.514898	0.0289802
ATLNSVLNRGEIEET	4	6	33807.1	30594	5374	17008.5	25220	1.48279	0.0998678
ATLNSVLNRGEIEET	64	80	32523.6	29327	13378.5	14312.5	15948.5	1.11431	0.103457
ATLNSVLNRHAMCCP	24	66	21959.1	20989	12099	12865.5	8890	0.690996	0.0451831
ATLNSVLNRHAMCCP	62	197	24002.4	22157	12970	14133	9187	0.650039	0.0799987
ATLNSVLNRKGSHGL	76	181	17348.9	12237	7966.5	12039.2	4270.5	0.354716	0.349067
ATLNSVLNRKGSHGL	34	288	3147.08	2331	2382	7203.13	-51	-0.00708026	0.300178
ATLNSVLNRKRRKRC	69	130	28280.3	25143	10672	15091.9	14471	0.958857	0.117587
ATLNSVLNRKRRKRC	39	293	45077.1	42176	16496	18120.5	25680	1.41718	0.0665232
ATLNSVLNRRKRCMR	4	14	25750.1	23700	11411	15452.1	12289	0.795296	0.0829635
ATLNSVLNRRKRCMR	37	239	23518.3	21461	11628	15066.9	9833	0.652624	0.0915432
ATLNSVLNRSSDCAS	48	130	22374.9	21042	23754	16927.2	-2712	-0.160216	0.0614194
ATLNSVLNRSSDCAS	53	229	24624.8	22820.5	20943.5	18809.6	1877	0.0997896	0.0760944
ATLNSVLNRVFVAMV	48	57	14921.9	11634	26175	15719	-14541	-0.925057	0.248899
ATLNSVLNRVFVAMV	22	249	11973.7	4915	17011	19107.5	-12096	-0.633051	0.890423
ATLNSVLNSAAPGIL	58	110	10680.3	6719	20493	18231.3	-13774	-0.755513	0.463459
ATLNSVLNSAAPGIL	2	223	19958.9	8409.5	3413	15708.2	4996.5	0.318083	0.864313
ATLNSVLNSDQNHFR	83	108	14306.6	12473	11235	9588.92	1238	0.129107	0.137158
ATLNSVLNSDQNHFR	67	212	17598.2	16810	13652	16360.4	3158	0.193027	0.0458221
ATLNSVLNSFGNDHS	51	25	23368.9	21594	21520	12879.6	74	0.00574552	0.0789923
ATLNSVLNSFGNDHS	55	144	44151.8	42505.5	31564.5	23120.7	10941	0.473212	0.0379993
ATLNSVLNSKICKPV	69	108	2809.44	2256	11882	14272.9	-9626	-0.674423	0.219392
ATLNSVLNSKICKPV	42	118	5511.15	2360	19227	17570	-16867	-0.95999	0.848112
ATLNSVLNSNAIKNL	51	125	2819.89	2300	25084	21396.2	-22784	-1.06486	0.203789
ATLNSVLNSNAIKNL	17	201	2056.69	2042	11555.5	12950.5	-9513.5	-0.734602	0.00716817
ATLNSVLNSNAIKNL	40	240	2185.47	2099	5273	15808.5	-3174	-0.200778	0.0403699
ATLNSVLNSNAIKNL	61	240	5757.62	2193	4952	16661	-2759	-0.165596	0.965254
ATLNSVLNSNAIKNL	90	253	18694.9	2243	10182	25191.6	-7939	-0.315145	2.12043
ATLNSVLNSNAIKNL	21	262	2118.24	2074	3812	18017.8	-1738	-0.0964601	0.0211064
ATLNSVLNSNAIKNL	9	297	14597.1	2507	7375.5	21859.1	-4868.5	-0.222722	1.76173
ATLNSVLNSNSSRLH	87	55	14255.3	12954	9610	13913.6	3344	0.240341	0.0957234
ATLNSVLNSNSSRLH	90	172	13719.5	11351	6436	13890.4	4915	0.353842	0.189509
ATLNSVLNSRRTTLS	32	86	7080.97	2677	23153	17270.8	-20476	-1.18559	0.972714
ATLNSVLNSRRTTLS	63	252	6575.81	2331	11118.5	15698.6	-8787.5	-0.559762	1.0371
ATLNSVLNSSKMYHT	34	173	19702.7	15738	4355	16376.1	11383	0.695097	0.224677
ATLNSVLNSSKMYHT	7	259	26105	22897	7115	15098.3	15782	1.04528	0.131121
ATLNSVLNSTLDGYS	58	158	32517.7	28831	10490	14329.7	18341	1.27993	0.120333
ATLNSVLNSTLDGYS	88	245	14495	12199.5	3613.5	15014.6	8586	0.571845	0.172407
ATLNSVLNSVCLRSS	5	38	9981.16	2709	19415	19249.1	-16706	-0.867884	1.30412
ATLNSVLNSVCLRSS	88	247	7821.74	2243	3130	13656.2	-887	-0.0649523	1.24909
ATLNSVLNTESFGND	29	20	28061.5	25526	12941	14650.1	12585	0.85904	0.094701
ATLNSVLNTESFGND	72	140	17830.4	16973.5	15682	12198.4	1291.5	0.105875	0.0492493
ATLNSVLNTITESFG	80	76	19731.3	18007	14016	18581.8	3991	0.21478	0.0914466
ATLNSVLNTITESFG	51	94	29855	26578	21451	15886.5	5127	0.322726	0.116267
ATLNSVLNTKHRRKG	51	57	34949.7	33550	11640	16879.7	21910	1.29801	0.0408742
ATLNSVLNTKHRRKG	31	215	22656.5	14776.5	4173	16121.8	10603.5	0.657714	0.427409
ATLNSVLNTLSSKMY	41	194	29492	26376	22303	23848.5	4073	0.170786	0.111663
ATLNSVLNTLSSKMY	31	226	11246.2	3164	8542	13182.6	-5378	-0.407963	1.26819
ATLNSVLNVAAALGG	79	244	2410.22	1954	3073	16250.1	-1119	-0.0688611	0.209839
ATLNSVLNVAAALGG	13	275	12201.2	7982	7492	13661	490	0.0358685	0.424349
ATLNSVLNVCTKHRR	15	64	19772.5	18234	14082	16827.5	4152	0.246738	0.0810056
ATLNSVLNVCTKHRR	17	290	15730.9	11672	11904	13378.9	-232	-0.0173408	0.298436
ATLNSVLNVSSDQNH	60	34	23050.9	17602	20220	18672.5	-2618	-0.140206	0.269691
ATLNSVLNVSSDQNH	12	298	48638.4	54001	3969	22506.6	50032	2.223	0.104589
ATLNSVLNYHTKGQE	30	12	11405.1	4544	18039	16875.6	-13495	-0.799673	0.920249
ATLNSVLNYHTKGQE	12	286	11918.6	2671	11150	14157.6	-8479	-0.598899	1.49565
ATRVFVAMAALGGHP	24	9	19821	17172	10543.5	15683.1	6628.5	0.422653	0.143464
ATRVFVAMAALGGHP	67	269	13207.9	3416	2815	15583.5	601	0.0385663	1.35234
ATRVFVAMACRKRRK	28	10	32038.3	29945	5996	15389.1	23949	1.55623	0.0675709
ATRVFVAMACRKRRK	82	202	28606.5	24972	4556	14949.3	20416	1.36569	0.135879
ATRVFVAMAIKNLPP	89	201	2077.58	2061	5348	19649.8	-3287	-0.167279	0.00801245
ATRVFVAMAIKNLPP	67	228	7017.34	2306	8906	19731.2	-6600	-0.334495	1.11287
ATRVFVAMAMCCPGN	86	238	16281.8	7756	3029	15790.7	4727	0.299353	0.741582
ATRVFVAMAMCCPGN	54	249	17813.4	5226	11257	22764.7	-6031	-0.264928	1.2263
ATRVFVAMATLNSVL	65	88	11471.2	6995	9959	12491.2	-2964	-0.237287	0.494648
ATRVFVAMATLNSVL	89	235	8054.08	2602	5562	13954	-2960	-0.212125	1.1299
ATRVFVAMAVSAAPG	63	108	3453.63	2382	9026	15198.1	-6644	-0.43716	0.371485
ATRVFVAMAVSAAPG	33	296	20171.2	18875	14051	18710.3	4824	0.257826	0.066419
ATRVFVAMCARHFWS	62	97	31105.4	27697.5	13608	13014	14089.5	1.08264	0.11604
ATRVFVAMCARHFWS	65	265	30070.5	26438	11703	14254	14735	1.03374	0.128743
ATRVFVAMCASGLCC	60	39	34905.1	30688.5	21000	12973.6	9688.5	0.746783	0.128746
ATRVFVAMCASGLCC	47	70	47995.5	55340	31092	20697.7	24248	1.17153	0.142389
ATRVFVAMCCPGNYC	72	66	22250.2	20836	13312	12804.1	7524	0.587626	0.0656683
ATRVFVAMCCPGNYC	75	182	25469.7	23002	10031	12236.4	12971	1.06003	0.101908
ATRVFVAMCGEGLSC	25	38	28773.5	25375	15933	12496.1	9442	0.755597	0.125692
ATRVFVAMCGEGLSC	24	204	23642.2	22072	19884	14280.2	2188	0.153219	0.0687221
ATRVFVAMCKNGICV	43	12	29477.7	26018	9667	13140.7	16351	1.2443	0.124845
ATRVFVAMCKNGICV	85	258	14929.6	12765	9597	13373.8	3168	0.236882	0.156637
ATRVFVAMCLACRKR	89	7	12451	6690.5	10902	12814.4	-4211.5	-0.328653	0.62111
ATRVFVAMCLACRKR	65	195	28369.6	26433	5279	16209.1	21154	1.30507	0.0707039
ATRVFVAMCMRHAMC	32	63	31196.7	28135	20176	14871.4	7959	0.53519	0.103296
ATRVFVAMCMRHAMC	15	71	34441.1	30928	8139	13939.3	22789	1.63488	0.107588
ATRVFVAMCRIQKDH	85	250	17235.7	10028	17888	18104.3	-7860	-0.434152	0.541599
ATRVFVAMCRIQKDH	20	290	19466.3	18554	13356	11797	5198	0.440622	0.0480014
ATRVFVAMDAGVQIC	6	4	31375.3	27215.5	13444	16089.3	13771.5	0.855942	0.142235
ATRVFVAMDAGVQIC	88	196	19646.7	16782	12225	12790	4557	0.356293	0.157603
ATRVFVAMDHSTLDG	9	144	37472.2	34023.5	4343	16880.2	29680.5	1.7583	0.0965465
ATRVFVAMDHSTLDG	41	244	38357.2	36127	21767	18637.3	14360	0.770498	0.059901
ATRVFVAMEECGTDE	2	136	43422.6	41802	5933	18110.8	35869	1.98054	0.0380361
ATRVFVAMEECGTDE	31	145	25898.7	23238	13661	11893.6	9577	0.80522	0.108403
ATRVFVAMEETITES	4	25	17740.4	14513	5531	13902.5	8982	0.646071	0.200797
ATRVFVAMEETITES	53	211	16488.5	12860	21621	14649.1	-8761	-0.598057	0.248542
ATRVFVAMEGSVCLR	84	23	20041.1	17234	19070	20898.5	-1836	-0.0878534	0.150903
ATRVFVAMEGSVCLR	26	147	35586.6	32502.5	18033	17781.9	14469.5	0.813722	0.0906516
ATRVFVAMEIEETIT	73	4	27391.3	25204.5	16581	18921	8623.5	0.455763	0.0832018
ATRVFVAMEIEETIT	36	88	38477.6	34351	9830	15474	24521	1.58466	0.113445
ATRVFVAMFWSKICK	71	30	11554.1	6078	15500	11831.8	-9422	-0.796331	0.642366
ATRVFVAMFWSKICK	66	37	11718	7360	15009	13153	-7649	-0.581538	0.465067
ATRVFVAMGAAGHPG	27	191	16124.2	10191.5	11225	14411.6	-1033.5	-0.071713	0.458769
ATRVFVAMGAAGHPG	80	221	8794.88	2853	9770	18979.8	-6917	-0.36444	1.1258
ATRVFVAMGHPLLGV	65	17	23843.9	22312	18869	17344.5	3443	0.198507	0.066405
ATRVFVAMGHPLLGV	69	196	8569.32	7002	9802	8198.24	-2800	-0.341537	0.201993
ATRVFVAMGILYPGG	47	31	21427.9	20760	14651	10189.4	6109	0.599548	0.0316676
ATRVFVAMGILYPGG	74	71	25466	23318.5	16323	12228.9	6995.5	0.572048	0.0880972
ATRVFVAMGNKYQTI	32	143	13800.2	5876	11373	11877.1	-5497	-0.462824	0.85381
ATRVFVAMGNKYQTI	57	216	4887.58	2338	16430	22665.1	-14092	-0.62175	0.737401
ATRVFVAMGQEGSVC	6	108	30037.5	25891	9164	14638.2	16727	1.14269	0.148552
ATRVFVAMGQEGSVC	30	120	28899.1	26120	14098	14362.4	12022	0.837045	0.101108
ATRVFVAMGSAVSAA	56	18	12638.8	2765	17379	19977.3	-14614	-0.731528	1.51973
ATRVFVAMGSAVSAA	68	143	2480.97	2394	8611	13778.3	-6217	-0.451217	0.035684
[truncated: 24,314 more rows]
