# Supplementary material for: High-throughput screening for cell binding and repulsion peptides on multifunctionalized surfaces
Source: Commun Biol. 2024 Jul 17;7:870. doi: 10.1038/s42003-024-06541-7 (PMC11255233; doi:10.1038/s42003-024-06541-7)
Supplement: Supplementary file 5 — Supplementary Data 2 [file 42003_2024_6541_MOESM5_ESM.xlsx]

## Sheet: Sheet1
ID	Column	Row	F532 Mean	F532 Median	B532 Median	B532 SD	Signal 532	SNR 532	F532 |log Mean/Median|	A	C	D	E	F	G	H	I	K	L	M	N	P	Q	R	S	T	V	W	Y	Sum Charge	Sum Hydrophobicity	Sum Molecular Weight	Sum Helix Propensity
AEQWFGNRWHEGYR	34	105	22752.9	19635	18523	13970.1	6932	0.496203	0.122189	1	0	0	2	1	2	1	0	0	0	0	1	0	1	2	0	0	0	2	1	0.1	3.57	1817.97	6.92
AETWFQNGWQGKNP	20	233	15538.5	2652	11351	21250.2	-8033	-0.53807	0.716509	1	0	0	1	1	2	0	0	1	0	0	2	1	2	0	0	1	0	2	0	0	4.31	1644.78	10.08
AGWQG	24	99	16281.8	14971.5	10842	15024.2	4129.5	0.274857	0.114658	1	0	0	0	0	2	0	0	0	0	0	0	0	1	0	0	0	0	1	0	0	2.34	499.53	2.88
ARWHE	43	48	25968.6	23467	16160	15543.3	5854	0.521899	0.101291	1	0	0	1	0	0	1	0	0	0	0	0	0	0	1	0	0	0	1	0	0.1	1.04	679.75	1.71
CEQWFGNRWHEGYR	60	212	29930.6	27285	16160	16705.2	11324.5	0.67693	0.0852595	0	1	0	2	1	2	1	0	0	0	0	1	0	1	2	0	0	0	2	1	0.1	4.8	1850.03	7.6
CETWFQNGWQGKNP	72	185	6540.88	2369	6690.5	15378.2	-4434.5	-0.258844	1.0156	0	1	0	1	1	2	0	0	1	0	0	2	1	2	0	0	1	0	2	0	0	5.54	1676.84	10.76
CGWQG	52	212	28509.5	25497	13363	15237.2	12134	0.769129	0.0908906	0	1	0	0	0	2	0	0	0	0	0	0	0	1	0	0	0	0	1	0	0	3.57	531.59	3.56
CRWHE	30	133	32537.9	27443	8249	15020.5	21058	1.37577	0.133333	0	1	0	1	0	0	1	0	0	0	0	0	0	0	1	0	0	0	1	0	0.1	2.27	711.81	2.39
DEQWFGNRWHEGYR	51	92	31030.3	27239	17206	16384.2	10033	0.641665	0.118265	0	0	1	2	1	2	1	0	0	0	0	1	0	1	2	0	0	0	2	1	-0.9	2.49	1861.98	7.61
DETWFQNGWQGKNP	62	132	6037.2	2067	3023	13873.5	-956	-0.075323	0.654914	0	0	1	1	1	2	0	0	1	0	0	2	1	2	0	0	1	0	2	0	-1	3.23	1688.79	10.77
DGWQG	44	155	28355.2	25893	11527	18239.3	15830.5	0.817298	0.0980284	0	0	1	0	0	2	0	0	0	0	0	0	0	1	0	0	0	0	1	0	-1	1.26	543.54	3.57
DRWHE	49	216	27953.9	24917	10459	13815.2	14458	1.03145	0.112142	0	0	1	1	0	0	1	0	0	0	0	0	0	0	1	0	0	0	1	0	-0.9	-0.04	723.76	2.4
EEQWFGNRWHEGYR	73	249	21661.3	20355	10943	12154.7	14095	1.067	0.0704329	0	0	0	3	1	2	1	0	0	0	0	1	0	1	2	0	0	0	2	1	-0.9	2.62	1876.01	7.32
EETWFQNGWQGKNP	51	108	9431.56	3164	18322	16805.1	-15158	-0.992003	0.903549	0	0	0	2	1	2	0	0	1	0	0	2	1	2	0	0	1	0	2	0	-1	3.36	1702.82	10.48
EGWQG	46	148	16943	14764	13004	16090.9	-4452	-0.276678	0.137665	0	0	0	1	0	2	0	0	0	0	0	0	0	1	0	0	0	0	1	0	-1	1.39	557.57	3.28
ERWHE	68	213	29328.8	26176.5	11131	15126.9	12689	0.885904	0.10827	0	0	0	2	0	0	1	0	0	0	0	0	0	0	1	0	0	0	1	0	-0.9	0.09	737.79	2.11
FEQWFGNRWHEGYR	41	75	29661.7	27797	12991.5	15839.4	14805.5	0.956991	0.0901608	0	0	0	2	2	2	1	0	0	0	0	1	0	1	2	0	0	0	2	1	0.1	5.05	1894.07	7.46
FETWFQNGWQGKNP	65	131	7778.73	2652	3846	16152.3	-1973	-0.12215	1.00513	0	0	0	1	2	2	0	0	1	0	0	2	1	2	0	0	1	0	2	0	0	5.79	1720.88	10.62
FGWQG	68	228	24708.2	22515	7127	17399.6	15388	1.21463	0.078153	0	0	0	0	1	2	0	0	0	0	0	0	0	1	0	0	0	0	1	0	0	3.82	575.63	3.42
FRWHE	67	201	36082.4	32682.5	15320.5	16511.3	18841.5	1.06809	0.0895002	0	0	0	1	1	0	1	0	0	0	0	0	0	0	1	0	0	0	1	0	0.1	2.52	755.85	2.25
GEQWFGNRWHEGYR	72	95	23365.5	21959	15185	12883.5	7132	0.553576	0.097349	0	0	0	2	1	3	1	0	0	0	0	1	0	1	2	0	0	0	2	1	0.1	3.26	1803.94	7.92
GETWFQNGWQGKNP	54	149	8513.06	2507	17275.5	19235.4	-14837.5	-0.745439	0.919091	0	0	0	1	1	3	0	0	1	0	0	2	1	2	0	0	1	0	2	0	0	4	1630.75	11.08
GGWQG	26	190	18367.8	15858	13818	12191.8	3548	0.291016	0.125997	0	0	0	0	0	3	0	0	0	0	0	0	0	1	0	0	0	0	1	0	0	2.03	485.5	3.88
GRWHE	23	120	39395.6	36647	11766	15397.9	25577	1.3398	0.0776724	0	0	0	1	0	1	1	0	0	0	0	0	0	0	1	0	0	0	1	0	0.1	0.73	665.72	2.71
HEQWFGNRWHEGYR	61	250	26549.5	23471	11848	14946.1	11566.5	0.767173	0.123245	0	0	0	2	1	2	2	0	0	0	0	1	0	1	2	0	0	0	2	1	0.2	3.39	1884.03	7.53
HETWFQNGWQGKNP	5	86	11960.1	2677	5996	16174	-3306	-0.204403	1.49688	0	0	0	1	1	2	1	0	1	0	0	2	1	2	0	0	1	0	2	0	0.1	4.13	1710.84	10.69
HGWQG	22	67	25219	23135	14286	14910.7	10495	0.733797	0.0862503	0	0	0	0	0	2	1	0	0	0	0	0	0	1	0	0	0	0	1	0	0.1	2.16	565.59	3.49
HRWHE	39	124	35014.4	30681	19246	16352.1	11435	0.709641	0.0838402	0	0	0	1	0	0	2	0	0	0	0	0	0	0	1	0	0	0	1	0	0.2	0.86	745.81	2.32
IEQWFGNRWHEGYR	30	194	24951.2	22911.5	15242	14423.3	9976.5	0.637844	0.072205	0	0	0	2	1	2	1	1	0	0	0	1	0	1	2	0	0	0	2	1	0.1	5.06	1860.05	7.33
IETWFQNGWQGKNP	31	82	8047.68	2501	11844.5	16085.8	-9343.5	-0.714284	1.1318	0	0	0	1	1	2	0	1	1	0	0	2	1	2	0	0	1	0	2	0	0	5.8	1686.86	10.49
IGWQG	18	198	29436.6	25964	15085	18717.8	9424	0.570725	0.125529	0	0	0	0	0	2	0	1	0	0	0	0	0	1	0	0	0	0	1	0	0	3.83	541.61	3.29
IRWHE	65	128	27993.1	25575	11948	14843.1	9586	0.704886	0.0713665	0	0	0	1	0	0	1	1	0	0	0	0	0	0	1	0	0	0	1	0	0.1	2.53	721.83	2.12
KAQWFGNRWHEGYR	65	84	25508.2	22682	7796.5	15613.6	18151	1.0963	0.128643	1	0	0	1	1	2	1	0	1	0	0	1	0	1	2	0	0	0	2	1	2.1	3.22	1817.02	6.78
KCQWFGNRWHEGYR	36	172	20637.1	19670	16040	17049.4	10505	0.585025	0.0825294	0	1	0	1	1	2	1	0	1	0	0	1	0	1	2	0	0	0	2	1	2.1	4.45	1849.08	7.46
KDQWFGNRWHEGYR	27	90	23738.6	21999	10459	14110.5	11540	0.838459	0.0761067	0	0	1	1	1	2	1	0	1	0	0	1	0	1	2	0	0	0	2	1	1.1	2.14	1861.03	7.47
KEAWFGNRWHEGYR	49	232	27323.3	25428	21334	15115.7	6057	0.40071	0.0718907	1	0	0	2	1	2	1	0	1	0	0	1	0	0	2	0	0	0	2	1	1.1	2.8	1818.01	6.79
KECWFGNRWHEGYR	25	133	20831.4	20724	10515	12729.6	10209	0.762256	0.0907634	0	1	0	2	1	2	1	0	1	0	0	1	0	0	2	0	0	0	2	1	1.1	4.03	1850.07	7.47
KEDWFGNRWHEGYR	57	204	22210.3	21051	15987	15107.2	5064	0.335205	0.0982021	0	0	1	2	1	2	1	0	1	0	0	1	0	0	2	0	0	0	2	1	0.1	1.72	1862.02	7.48
KEEWFGNRWHEGYR	38	84	30037.2	27287	14682	14939.2	6392	0.55444	0.116332	0	0	0	3	1	2	1	0	1	0	0	1	0	0	2	0	0	0	2	1	0.1	1.85	1876.05	7.19
KEFWFGNRWHEGYR	72	18	31258	27097.5	12108.5	14720.1	12499.5	0.685419	0.142832	0	0	0	2	2	2	1	0	1	0	0	1	0	0	2	0	0	0	2	1	1.1	4.28	1894.11	7.33
KEGWFGNRWHEGYR	60	102	21571	20201	9421	14075	9913	0.822678	0.0980777	0	0	0	2	1	3	1	0	1	0	0	1	0	0	2	0	0	0	2	1	1.1	2.49	1803.98	7.79
KEHWFGNRWHEGYR	29	111	33193.4	30118	17913	14534.4	4785	0.221579	0.110841	0	0	0	2	1	2	2	0	1	0	0	1	0	0	2	0	0	0	2	1	1.2	2.62	1884.07	7.4
KEIWFGNRWHEGYR	55	174	28342	25789	14777	16958.5	10400	0.661786	0.0875804	0	0	0	2	1	2	1	1	1	0	0	1	0	0	2	0	0	0	2	1	1.1	4.29	1860.09	7.2
KEKWFGNRWHEGYR	42	117	30459	26483	16794	17773	10077	0.771517	0.0839281	0	0	0	2	1	2	1	0	2	0	0	1	0	0	2	0	0	0	2	1	2.1	1.5	1875.1	7.05
KELWFGNRWHEGYR	35	81	23281.8	21825	19365	15952.9	2460	0.161881	0.112592	0	0	0	2	1	2	1	0	1	1	0	1	0	0	2	0	0	0	2	1	1.1	4.19	1860.09	7
KEMWFGNRWHEGYR	44	110	29352.5	26289	11452	14691.1	14837	0.914023	0.110227	0	0	0	2	1	2	1	0	1	0	1	1	0	0	2	0	0	0	2	1	1.1	3.72	1878.13	7.03
KENWFGNRWHEGYR	29	92	32368.3	29645	14789	16176.8	15218	0.97969	0.134079	0	0	0	2	1	2	1	0	1	0	0	2	0	0	2	0	0	0	2	1	1.1	1.89	1861.03	7.44
KEPWFGNRWHEGYR	29	264	25646.5	24234	13953	14153.1	6245	0.441245	0.115099	0	0	0	2	1	2	1	0	1	0	0	1	1	0	2	0	0	0	2	1	1.1	3.21	1844.05	9.95
KEQAFGNRWHEGYR	47	97	19057.2	17681	16241	11275.1	6556	0.566097	0.074957	1	0	0	2	1	2	1	0	1	0	0	1	0	1	2	0	0	0	1	1	1.1	0.33	1759.92	6.69
KEQCFGNRWHEGYR	43	98	25679.8	23620	12376	13553.2	581.5	0.0485045	0.0836113	0	1	0	2	1	2	1	0	1	0	0	1	0	1	2	0	0	0	1	1	1.1	1.56	1791.98	7.37
KEQDFGNRWHEGYR	76	215	21610.8	20390	15657	13527.8	7744	0.457924	0.0689391	0	0	1	2	1	2	1	0	1	0	0	1	0	1	2	0	0	0	1	1	0.1	-0.75	1803.93	7.38
KEQEFGNRWHEGYR	9	87	26349.3	22166	10773	15907.3	14102	0.637099	0.163834	0	0	0	3	1	2	1	0	1	0	0	1	0	1	2	0	0	0	1	1	0.1	-0.62	1817.96	7.09
KEQFFGNRWHEGYR	64	183	29020.4	26095	11691	15915.3	6495.5	0.389558	0.141826	0	0	0	2	2	2	1	0	1	0	0	1	0	1	2	0	0	0	1	1	1.1	1.81	1836.02	7.23
KEQGFGNRWHEGYR	39	215	22981.1	21270.5	16323	13533	1695	0.0999538	0.0773519	0	0	0	2	1	3	1	0	1	0	0	1	0	1	2	0	0	0	1	1	1.1	0.02	1745.89	7.69
KEQHFGNRWHEGYR	74	233	22611	21323.5	9849	12363.9	12587.5	1.01808	0.058625	0	0	0	2	1	2	2	0	1	0	0	1	0	1	2	0	0	0	1	1	1.2	0.15	1825.98	7.3
KEQIFGNRWHEGYR	36	108	23032.2	21658	12112	12762.8	8305.5	0.577817	0.0722125	0	0	0	2	1	2	1	1	1	0	0	1	0	1	2	0	0	0	1	1	1.1	1.82	1802	7.1
KEQKFGNRWHEGYR	73	170	23661.7	22592	7995	13309.7	5758.5	0.3885	0.0775848	0	0	0	2	1	2	1	0	2	0	0	1	0	1	2	0	0	0	1	1	2.1	-0.97	1817.01	6.95
KEQLFGNRWHEGYR	86	238	24381	20595	7234	13504.2	10208	0.794897	0.10381	0	0	0	2	1	2	1	0	1	1	0	1	0	1	2	0	0	0	1	1	1.1	1.72	1802	6.9
KEQMFGNRWHEGYR	19	188	26321.8	23156.5	8821	17042.2	15322	0.713278	0.0905586	0	0	0	2	1	2	1	0	1	0	1	1	0	1	2	0	0	0	1	1	1.1	1.25	1820.04	6.93
KEQNFGNRWHEGYR	79	193	16143.9	13790	9824	16414.4	3067.5	0.186879	0.157597	0	0	0	2	1	2	1	0	1	0	0	2	0	1	2	0	0	0	1	1	1.1	-0.58	1802.94	7.34
KEQPFGNRWHEGYR	23	214	20345.5	20603	12753	11089.8	7850	0.707857	0.0847913	0	0	0	2	1	2	1	0	1	0	0	1	1	1	2	0	0	0	1	1	1.1	0.74	1785.96	9.85
KEQQFGNRWHEGYR	21	192	22333.6	20207	17878.5	16310.5	2328.5	0.168229	0.100064	0	0	0	2	1	2	1	0	1	0	0	1	0	2	2	0	0	0	1	1	1.1	-0.2	1816.97	7.08
KEQRFGNRWHEGYR	75	109	32391.5	28722	12303.5	14233.7	16001	1.12416	0.0964249	0	0	0	2	1	2	1	0	1	0	0	1	0	1	3	0	0	0	1	1	2.1	-0.99	1845.03	6.9
KEQSFGNRWHEGYR	50	168	37115.8	33979.5	20993	17950	24407.5	1.11612	0.0882851	0	0	0	2	1	2	1	0	1	0	0	1	0	1	2	1	0	0	1	1	1.1	-0.02	1775.92	7.19
KEQTFGNRWHEGYR	73	88	21623.5	20170	14796	14656	5355	0.393363	0.0695825	0	0	0	2	1	2	1	0	1	0	0	1	0	1	2	0	1	0	1	1	1.1	0.28	1789.95	7.35
KEQVFGNRWHEGYR	20	171	17351.5	14764	12401	10936.6	4890	0.328113	0.161488	0	0	0	2	1	2	1	0	1	0	0	1	0	1	2	0	0	1	1	1	1.1	1.24	1787.97	7.3
KEQWAGNRWHEGYR	60	116	25149.5	23580	15638	11882.2	5849	0.422464	0.0859982	1	0	0	2	0	2	1	0	1	0	0	1	0	1	2	0	0	0	2	1	1.1	0.79	1798.96	6.64
KEQWCGNRWHEGYR	86	46	18154.7	17285	12778	10721.1	5833	0.544065	0.178385	0	1	0	2	0	2	1	0	1	0	0	1	0	1	2	0	0	0	2	1	1.1	2.02	1831.02	7.32
KEQWDGNRWHEGYR	50	58	26198.2	24054	13881	13962.5	10458.5	0.630529	0.0915821	0	0	1	2	0	2	1	0	1	0	0	1	0	1	2	0	0	0	2	1	0.1	-0.29	1842.97	7.33
KEQWEGNRWHEGYR	45	226	29356.6	25769.5	15663	18093.2	2690	0.204812	0.130325	0	0	0	3	0	2	1	0	1	0	0	1	0	1	2	0	0	0	2	1	0.1	-0.16	1857	7.04
KEQWFANRWHEGYR	27	71	21234.3	21073	11131	11559.1	9942	0.840165	0.120442	1	0	0	2	1	1	1	0	1	0	0	1	0	1	2	0	0	0	2	1	1.1	2.58	1889.09	6.18
KEQWFCNRWHEGYR	60	195	14334.4	12778	13469	12362.5	4412	0.31012	0.114934	0	1	0	2	1	1	1	0	1	0	0	1	0	1	2	0	0	0	2	1	1.1	3.81	1921.15	6.86
KEQWFDNRWHEGYR	79	170	19564	16977	12778	12013.8	4689	0.363719	0.115585	0	0	1	2	1	1	1	0	1	0	0	1	0	1	2	0	0	0	2	1	0.1	1.5	1933.1	6.87
KEQWFENRWHEGYR	65	124	22694.1	21000	13369	13172	7551	0.728219	0.0813976	0	0	0	3	1	1	1	0	1	0	0	1	0	1	2	0	0	0	2	1	0.1	1.63	1947.13	6.58
KEQWFFNRWHEGYR	42	65	20706.5	19868	13265	12796.5	5930	0.528286	0.0413358	0	0	0	2	2	1	1	0	1	0	0	1	0	1	2	0	0	0	2	1	1.1	4.06	1965.19	6.72
KEQWFGARWHEGYR	59	149	26061.7	24227	16219	13611	6725	0.494085	0.0730006	1	0	0	2	1	2	1	0	1	0	0	0	0	1	2	0	0	0	2	1	1.1	3.18	1832.04	6.53
KEQWFGCRWHEGYR	11	262	24061	22853	11804	11139.8	11049	0.992994	0.0985426	0	1	0	2	1	2	1	0	1	0	0	0	0	1	2	0	0	0	2	1	1.1	4.41	1864.1	7.21
KEQWFGDRWHEGYR	27	35	25631.6	23286	12269	14741.9	11017	0.747325	0.0959725	0	0	1	2	1	2	1	0	1	0	0	0	0	1	2	0	0	0	2	1	0.1	2.1	1876.05	7.22
KEQWFGERWHEGYR	13	193	26929.7	24914	13802	15624.3	11112	0.711202	0.0629234	0	0	0	3	1	2	1	0	1	0	0	0	0	1	2	0	0	0	2	1	0.1	2.23	1890.08	6.93
KEQWFGFRWHEGYR	14	45	36499.3	32681	17819	17785.2	12882	0.688646	0.0826978	0	0	0	2	2	2	1	0	1	0	0	0	0	1	2	0	0	0	2	1	1.1	4.66	1908.14	7.07
KEQWFGGRWHEGYR	40	224	23257	21543	18642	18160.1	10843	0.537859	0.0950791	0	0	0	2	1	3	1	0	1	0	0	0	0	1	2	0	0	0	2	1	1.1	2.87	1818.01	7.53
KEQWFGHRWHEGYR	28	114	28130	25740	15886	14745.2	4875	0.330615	0.11748	0	0	0	2	1	2	2	0	1	0	0	0	0	1	2	0	0	0	2	1	1.2	3	1898.1	7.14
KEQWFGIRWHEGYR	48	237	36144.9	33022.5	22813.5	19339.2	9630.5	0.497979	0.0912851	0	0	0	2	1	2	1	1	1	0	0	0	0	1	2	0	0	0	2	1	1.1	4.67	1874.12	6.94
KEQWFGKRWHEGYR	11	68	26490.6	24183	18218	15374	8638	0.544437	0.0911393	0	0	0	2	1	2	1	0	2	0	0	0	0	1	2	0	0	0	2	1	2.1	1.88	1889.13	6.79
KEQWFGLRWHEGYR	57	117	29163.9	26182	15368	14987	10814	0.721558	0.0956956	0	0	0	2	1	2	1	0	1	1	0	0	0	1	2	0	0	0	2	1	1.1	4.57	1874.12	6.74
KEQWFGMRWHEGYR	60	158	27922.8	26262	19830	15151.7	6432	0.441027	0.0780761	0	0	0	2	1	2	1	0	1	0	1	0	0	1	2	0	0	0	2	1	1.1	4.1	1892.16	6.77
KEQWFGNAWHEGYR	52	159	31700.7	28542	7369	14787	16600.5	1.26796	0.103547	1	0	0	2	1	2	1	0	1	0	0	1	0	1	1	0	0	0	2	1	0.1	3.59	1789.95	6.97
KEQWFGNCWHEGYR	8	197	29758.1	25480	11389	16213.5	14405	0.739171	0.102513	0	1	0	2	1	2	1	0	1	0	0	1	0	1	1	0	0	0	2	1	0.1	4.82	1822.01	7.65
KEQWFGNDWHEGYR	72	136	31603.5	27555	8020	18083.2	18064	0.997146	0.126823	0	0	1	2	1	2	1	0	1	0	0	1	0	1	1	0	0	0	2	1	-0.9	2.51	1833.96	7.66
KEQWFGNEWHEGYR	20	98	31217.4	27808	13029.5	13847.5	13763.5	0.99393	0.106534	0	0	0	3	1	2	1	0	1	0	0	1	0	1	1	0	0	0	2	1	-0.9	2.64	1847.99	7.37
KEQWFGNFWHEGYR	56	60	27457.1	25037	13645	13969.7	7507	0.547101	0.0922711	0	0	0	2	2	2	1	0	1	0	0	1	0	1	1	0	0	0	2	1	0.1	5.07	1866.05	7.51
KEQWFGNGWHEGYR	63	197	21799.7	21262	9365	12928.2	10447	0.752999	0.109275	0	0	0	2	1	3	1	0	1	0	0	1	0	1	1	0	0	0	2	1	0.1	3.28	1775.92	7.97
KEQWFGNHWHEGYR	87	74	27096	21992	12237	12090.1	9289	0.490038	0.170657	0	0	0	2	1	2	2	0	1	0	0	1	0	1	1	0	0	0	2	1	0.2	3.41	1856.01	7.58
KEQWFGNIWHEGYR	28	217	23381.5	21698	16549	12445.4	4667	0.428624	0.0867646	0	0	0	2	1	2	1	1	1	0	0	1	0	1	1	0	0	0	2	1	0.1	5.08	1832.03	7.38
KEQWFGNKWHEGYR	39	206	20954.7	19994	14676	13090.8	5788	0.406241	0.0743053	0	0	0	2	1	2	1	0	2	0	0	1	0	1	1	0	0	0	2	1	1.1	2.29	1847.04	7.23
KEQWFGNLWHEGYR	61	35	24098.8	22275	16241	12676.9	786	0.0675392	0.0790929	0	0	0	2	1	2	1	0	1	1	0	1	0	1	1	0	0	0	2	1	0.1	4.98	1832.03	7.18
KEQWFGNMWHEGYR	83	130	19301	17545.5	13149	13013	4258.5	0.300077	0.104532	0	0	0	2	1	2	1	0	1	0	1	1	0	1	1	0	0	0	2	1	0.1	4.51	1850.07	7.21
KEQWFGNNWHEGYR	38	78	27488.2	24448.5	20909	14929.5	3230	0.214676	0.11719	0	0	0	2	1	2	1	0	1	0	0	2	0	1	1	0	0	0	2	1	0.1	2.68	1832.97	7.62
KEQWFGNPWHEGYR	44	120	21193.1	20210.5	14506	12710	5704.5	0.448819	0.0770071	0	0	0	2	1	2	1	0	1	0	0	1	1	1	1	0	0	0	2	1	0.1	4	1815.99	10.13
KEQWFGNQWHEGYR	53	123	23823.8	22235.5	19239	15516.9	9145	0.507715	0.0829585	0	0	0	2	1	2	1	0	1	0	0	1	0	2	1	0	0	0	2	1	0.1	3.06	1847	7.36
KEQWFGNRAHEGYR	7	158	22384.9	20920	6046	18202.8	13868	1.11365	0.0702186	1	0	0	2	1	2	1	0	1	0	0	1	0	1	2	0	0	0	1	1	1.1	0.33	1759.92	6.69
KEQWFGNRCHEGYR	46	171	29788.5	26547	14494	15554.9	12053	0.774869	0.105128	0	1	0	2	1	2	1	0	1	0	0	1	0	1	2	0	0	0	1	1	1.1	1.56	1791.98	7.37
KEQWFGNRDHEGYR	27	47	25467.9	22225	15016	14180.3	8560.5	0.422703	0.126032	0	0	1	2	1	2	1	0	1	0	0	1	0	1	2	0	0	0	1	1	0.1	-0.75	1803.93	7.38
KEQWFGNREHEGYR	13	176	26263.9	24463	21221.5	16465.7	2857	0.173512	0.114809	0	0	0	3	1	2	1	0	1	0	0	1	0	1	2	0	0	0	1	1	0.1	-0.62	1817.96	7.09
KEQWFGNRFHEGYR	55	110	30823	27639	21801	16852.5	5838	0.335836	0.106005	0	0	0	2	2	2	1	0	1	0	0	1	0	1	2	0	0	0	1	1	1.1	1.81	1836.02	7.23
KEQWFGNRGHEGYR	65	77	26747.9	25023	16794	14170.2	3631	0.194239	0.111163	0	0	0	2	1	3	1	0	1	0	0	1	0	1	2	0	0	0	1	1	1.1	0.02	1745.89	7.69
KEQWFGNRHHEGYR	10	111	24608.4	22483	14217	15447.9	9875	0.737301	0.0903276	0	0	0	2	1	2	2	0	1	0	0	1	0	1	2	0	0	0	1	1	1.2	0.15	1825.98	7.3
KEQWFGNRIHEGYR	56	168	32065.7	28417	22199	14662.5	6863	0.468065	0.120944	0	0	0	2	1	2	1	1	1	0	0	1	0	1	2	0	0	0	1	1	1.1	1.82	1802	7.1
KEQWFGNRKHEGYR	8	195	30406.3	28785.5	8444	16931.5	19829.5	1.14285	0.086898	0	0	0	2	1	2	1	0	2	0	0	1	0	1	2	0	0	0	1	1	2.1	-0.97	1817.01	6.95
KEQWFGNRLHEGYR	59	192	24027.4	21647	12080	13037.1	8231	0.540029	0.10433	0	0	0	2	1	2	1	0	1	1	0	1	0	1	2	0	0	0	1	1	1.1	1.72	1802	6.9
KEQWFGNRMHEGYR	79	152	22637.6	20935	18491	17263.3	6129	0.355031	0.0981566	0	0	0	2	1	2	1	0	1	0	1	1	0	1	2	0	0	0	1	1	1.1	1.25	1820.04	6.93
KEQWFGNRNHEGYR	21	147	32916.3	29809	6015	16326.8	20012	1.32535	0.0991567	0	0	0	2	1	2	1	0	1	0	0	2	0	1	2	0	0	0	1	1	1.1	-0.58	1802.94	7.34
KEQWFGNRPHEGYR	58	105	30122.8	27513.5	21876	18207.1	5637.5	0.298926	0.0760545	0	0	0	2	1	2	1	0	1	0	0	1	1	1	2	0	0	0	1	1	1.1	0.74	1785.96	9.85
KEQWFGNRQHEGYR	22	112	20234.9	19667	11483	13307	10260.5	0.610943	0.123746	0	0	0	2	1	2	1	0	1	0	0	1	0	2	2	0	0	0	1	1	1.1	-0.2	1816.97	7.08
KEQWFGNRRHEGYR	54	25	35287.8	32124	14085	16710.9	18039	1.23588	0.0939344	0	0	0	2	1	2	1	0	1	0	0	1	0	1	3	0	0	0	1	1	2.1	-0.99	1845.03	6.9
KEQWFGNRSHEGYR	34	64	16095.6	15430	11728	11736.9	32	0.0023373	0.0783561	0	0	0	2	1	2	1	0	1	0	0	1	0	1	2	1	0	0	1	1	1.1	-0.02	1775.92	7.19
KEQWFGNRTHEGYR	19	152	21807.7	19553.5	13991	15909.2	5562.5	0.317909	0.109108	0	0	0	2	1	2	1	0	1	0	0	1	0	1	2	0	1	0	1	1	1.1	0.28	1789.95	7.35
KEQWFGNRVHEGYR	37	141	36122.5	32324	18334	16295	4501	0.305583	0.0747203	0	0	0	2	1	2	1	0	1	0	0	1	0	1	2	0	0	1	1	1	1.1	1.24	1787.97	7.3
KEQWFGNRWAEGYR	64	92	27230.3	22248	13985	15429.9	6321	0.409658	0.190097	1	0	0	2	1	2	0	0	1	0	0	1	0	1	2	0	0	0	2	1	1	2.45	1809	6.57
KEQWFGNRWCEGYR	57	194	35207.2	31433.5	15833	16687.4	15600.5	0.917401	0.104402	0	1	0	2	1	2	0	0	1	0	0	1	0	1	2	0	0	0	2	1	1	3.68	1841.06	7.25
KEQWFGNRWDEGYR	15	123	27624.6	24232.5	11797	15778.1	9296.5	0.690206	0.131012	0	0	1	2	1	2	0	0	1	0	0	1	0	1	2	0	0	0	2	1	0	1.37	1853.01	7.26
KEQWFGNRWEEGYR	46	211	28988.1	24754	14695	14323.6	9194	0.641877	0.0838816	0	0	0	3	1	2	0	0	1	0	0	1	0	1	2	0	0	0	2	1	0	1.5	1867.04	6.97
KEQWFGNRWFEGYR	38	221	27481.3	24986	11458	15648.5	13528	0.875291	0.131886	0	0	0	2	2	2	0	0	1	0	0	1	0	1	2	0	0	0	2	1	1	3.93	1885.1	7.11
KEQWFGNRWGEGYR	37	124	21810.6	20893	14374	13086	13476	1.00669	0.052466	0	0	0	2	1	3	0	0	1	0	0	1	0	1	2	0	0	0	2	1	1	2.14	1794.97	7.57
KEQWFGNRWHAGYR	25	177	26538.8	25917	11848	16127.1	14259	0.910359	0.0815629	1	0	0	1	1	2	1	0	1	0	0	1	0	1	2	0	0	0	2	1	2.1	3.22	1817.02	6.78
KEQWFGNRWHCGYR	45	142	29801.7	25971	18931.5	14553.7	7115	0.488879	0.131035	0	1	0	1	1	2	1	0	1	0	0	1	0	1	2	0	0	0	2	1	2.1	4.45	1849.08	7.46
KEQWFGNRWHDGYR	70	226	19851	18963	8146	15466	8881	0.574226	0.118503	0	0	1	1	1	2	1	0	1	0	0	1	0	1	2	0	0	0	2	1	1.1	2.14	1861.03	7.47
KEQWFGNRWHEAYR	27	100	22222.6	19459.5	15710	15747.5	5895.5	0.503149	0.132776	1	0	0	2	1	1	1	0	1	0	0	1	0	1	2	0	0	0	2	1	1.1	2.58	1889.09	6.18
KEQWFGNRWHECYR	49	31	26040	23811	15324	15186.9	8477	0.985096	0.089485	0	1	0	2	1	1	1	0	1	0	0	1	0	1	2	0	0	0	2	1	1.1	3.81	1921.15	6.86
KEQWFGNRWHEDYR	53	273	31002.1	28010	8944	15496.2	13103	0.903799	0.0848401	0	0	1	2	1	1	1	0	1	0	0	1	0	1	2	0	0	0	2	1	0.1	1.5	1933.1	6.87
KEQWFGNRWHEEYR	45	95	22393.2	21036	16631	13748.8	9745	0.647236	0.0625207	0	0	0	3	1	1	1	0	1	0	0	1	0	1	2	0	0	0	2	1	0.1	1.63	1947.13	6.58
KEQWFGNRWHEFYR	58	241	39368.8	36864.5	15814	18827.1	20836.5	1.10673	0.0657254	0	0	0	2	2	1	1	0	1	0	0	1	0	1	2	0	0	0	2	1	1.1	4.06	1965.19	6.72
KEQWFGNRWHEGAR	73	53	13424.8	10075	7360	13726.2	-1134	-0.0752476	0.289142	1	0	0	2	1	2	1	0	1	0	0	1	0	1	2	0	0	0	2	0	1.1	1.62	1782.96	6.65
KEQWFGNRWHEGCR	41	78	24340.2	22646	15220	14884.8	11398	0.765748	0.0721473	0	1	0	2	1	2	1	0	1	0	0	1	0	1	2	0	0	0	2	0	1.1	2.85	1815.02	7.33
KEQWFGNRWHEGDR	50	113	24883	23047.5	19180	15781	3867.5	0.295771	0.0907892	0	0	1	2	1	2	1	0	1	0	0	1	0	1	2	0	0	0	2	0	0.1	0.54	1826.97	7.34
KEQWFGNRWHEGER	47	232	28991.4	25768	17373	20044.9	8395	0.540381	0.117865	0	0	0	3	1	2	1	0	1	0	0	1	0	1	2	0	0	0	2	0	0.1	0.67	1841	7.05
KEQWFGNRWHEGFR	80	141	24092.9	22183	13834	14229.1	8349	0.586754	0.082591	0	0	0	2	2	2	1	0	1	0	0	1	0	1	2	0	0	0	2	0	1.1	3.1	1859.06	7.19
KEQWFGNRWHEGGR	17	59	14257.6	8032.5	13073	13179.6	-4990.5	-0.378654	0.470029	0	0	0	2	1	3	1	0	1	0	0	1	0	1	2	0	0	0	2	0	1.1	1.31	1768.93	7.65
KEQWFGNRWHEGHR	45	121	23997.3	22649.5	15713	18789.8	5209	0.256735	0.10036	0	0	0	2	1	2	2	0	1	0	0	1	0	1	2	0	0	0	2	0	1.2	1.44	1849.02	7.26
KEQWFGNRWHEGIR	76	208	23438.3	22584	9849	14979.2	7492	0.582168	0.124125	0	0	0	2	1	2	1	1	1	0	0	1	0	1	2	0	0	0	2	0	1.1	3.11	1825.04	7.06
KEQWFGNRWHEGKR	17	156	10955.5	3023	7102	19411.5	-3771	-0.191255	1.28759	0	0	0	2	1	2	1	0	2	0	0	1	0	1	2	0	0	0	2	0	2.1	0.32	1840.05	6.91
KEQWFGNRWHEGLR	70	233	24178	22879	5537	14761.8	15211	0.931448	0.0906003	0	0	0	2	1	2	1	0	1	1	0	1	0	1	2	0	0	0	2	0	1.1	3.01	1825.04	6.86
KEQWFGNRWHEGMR	53	110	13791.8	11458	20716.5	20067.2	-8089.5	-0.469708	0.422073	0	0	0	2	1	2	1	0	1	0	1	1	0	1	2	0	0	0	2	0	1.1	2.54	1843.08	6.89
KEQWFGNRWHEGNR	17	152	18882.6	6976	14814	16007	-7869	-0.491598	0.36578	0	0	0	2	1	2	1	0	1	0	0	2	0	1	2	0	0	0	2	0	1.1	0.71	1825.98	7.3
KEQWFGNRWHEGPR	42	180	20269.9	15820	16266	15594.8	3608	0.17817	0.247864	0	0	0	2	1	2	1	0	1	0	0	1	1	1	2	0	0	0	2	0	1.1	2.03	1809	9.81
KEQWFGNRWHEGQR	68	186	14143.6	9566	12237	12945	-1948	-0.182387	0.461575	0	0	0	2	1	2	1	0	1	0	0	1	0	2	2	0	0	0	2	0	1.1	1.09	1840.01	7.04
KEQWFGNRWHEGRR	19	169	12738.5	5298	13318.5	15253	-7951	-0.521273	0.858152	0	0	0	2	1	2	1	0	1	0	0	1	0	1	3	0	0	0	2	0	2.1	0.3	1868.07	6.86
KEQWFGNRWHEGSR	22	256	13918.5	10449.5	8164	13302	2285.5	0.185499	0.328785	0	0	0	2	1	2	1	0	1	0	0	1	0	1	2	1	0	0	2	0	1.1	1.27	1798.96	7.15
KEQWFGNRWHEGTR	44	113	25315.1	20949	21774	17182.5	1268.5	0.0720294	0.18931	0	0	0	2	1	2	1	0	1	0	0	1	0	1	2	0	1	0	2	0	1.1	1.57	1812.99	7.31
KEQWFGNRWHEGVR	47	236	24193.9	19554	16386	17465.8	3168	0.195594	0.22012	0	0	0	2	1	2	1	0	1	0	0	1	0	1	2	0	0	1	2	0	1.1	2.53	1811.01	7.26
KEQWFGNRWHEGWR	45	160	31531.1	27244.5	21738	15496.8	5506.5	0.262936	0.089578	0	0	0	2	1	2	1	0	1	0	0	1	0	1	2	0	0	0	3	0	1.1	3.56	1898.1	7.14
KEQWFGNRWHEGYA	66	130	27482.4	25368	11747	14418.6	13621	0.944682	0.0800573	1	0	0	2	1	2	1	0	1	0	0	1	0	1	1	0	0	0	2	1	0.1	3.59	1789.95	6.97
KEQWFGNRWHEGYC	57	146	27352.2	24662.5	17549	15272.5	3919	0.256605	0.102345	0	1	0	2	1	2	1	0	1	0	0	1	0	1	1	0	0	0	2	1	0.1	4.82	1822.01	7.65
KEQWFGNRWHEGYD	19	128	28990	26233	14258	13920.2	12833	0.9219	0.0979601	0	0	1	2	1	2	1	0	1	0	0	1	0	1	1	0	0	0	2	1	-0.9	2.51	1833.96	7.66
KEQWFGNRWHEGYE	28	209	23370.9	21027.5	11640	10081.9	9387.5	0.866426	0.098262	0	0	0	3	1	2	1	0	1	0	0	1	0	1	1	0	0	0	2	1	-0.9	2.64	1847.99	7.37
KEQWFGNRWHEGYF	31	59	30127.6	27410	17882	14181.2	6592	0.405691	0.0945331	0	0	0	2	2	2	1	0	1	0	0	1	0	1	1	0	0	0	2	1	0.1	5.07	1866.05	7.51
KEQWFGNRWHEGYG	29	226	26138.3	23089	9600.5	13011.9	13488.5	1.05374	0.0799279	0	0	0	2	1	3	1	0	1	0	0	1	0	1	1	0	0	0	2	1	0.1	3.28	1775.92	7.97
KEQWFGNRWHEGYH	84	48	27598.2	25092	8906	11917.4	16186	1.23366	0.0952018	0	0	0	2	1	2	2	0	1	0	0	1	0	1	1	0	0	0	2	1	0.2	3.41	1856.01	7.58
KEQWFGNRWHEGYI	45	222	29557.3	26443	15424	14079	10025.5	0.712091	0.114191	0	0	0	2	1	2	1	1	1	0	0	1	0	1	1	0	0	0	2	1	0.1	5.08	1832.03	7.38
KEQWFGNRWHEGYK	11	66	16060.9	11555.5	9346	16685.8	2209.5	0.172083	0.136078	0	0	0	2	1	2	1	0	2	0	0	1	0	1	1	0	0	0	2	1	1.1	2.29	1847.04	7.23
KEQWFGNRWHEGYL	32	170	29842.1	27505	9975	16517	17530	1.06133	0.0449612	0	0	0	2	1	2	1	0	1	1	0	1	0	1	1	0	0	0	2	1	0.1	4.98	1832.03	7.18
KEQWFGNRWHEGYM	57	241	28336.6	24484.5	14016	17283.3	7315	0.423242	0.0669425	0	0	0	2	1	2	1	0	1	0	1	1	0	1	1	0	0	0	2	1	0.1	4.51	1850.07	7.21
KEQWFGNRWHEGYN	15	101	34988.1	31906	17919	14726.1	13987	0.712689	0.0922131	0	0	0	2	1	2	1	0	1	0	0	2	0	1	1	0	0	0	2	1	0.1	2.68	1832.97	7.62
KEQWFGNRWHEGYP	85	136	29063.2	25091.5	14233	15857.1	13853	0.873614	0.102143	0	0	0	2	1	2	1	0	1	0	0	1	1	1	1	0	0	0	2	1	0.1	4	1815.99	10.13
KEQWFGNRWHEGYQ	36	70	23293.6	22348	16292	13249.4	6867	0.543802	0.0898506	0	0	0	2	1	2	1	0	1	0	0	1	0	2	1	0	0	0	2	1	0.1	3.06	1847	7.36
KEQWFGNRWHEGYR	42.5	141	25443.7	23409.2	14564.5	15045.8	7140.5	0.551148	0.0983299	0	0	0	2	1	2	1	0	1	0	0	1	0	1	2	0	0	0	2	1	1.1	2.27	1875.06	7.18
KEQWFGNRWHEGYS	30	132	23295.4	21183.5	13017	12912.5	3912	0.230458	0.0938409	0	0	0	2	1	2	1	0	1	0	0	1	0	1	1	1	0	0	2	1	0.1	3.24	1805.95	7.47
KEQWFGNRWHEGYT	70	154	23878.3	22497	19230	12536	3169.5	0.242995	0.0875808	0	0	0	2	1	2	1	0	1	0	0	1	0	1	1	0	1	0	2	1	0.1	3.54	1819.98	7.63
KEQWFGNRWHEGYV	17	111	26533.6	24512	11207	15833	12821	0.952928	0.0776041	0	0	0	2	1	2	1	0	1	0	0	1	0	1	1	0	0	1	2	1	0.1	4.5	1818	7.58
KEQWFGNRWHEGYW	83	155	31777.1	27893	12803	15854.6	10244	0.597341	0.088607	0	0	0	2	1	2	1	0	1	0	0	1	0	1	1	0	0	0	3	1	0.1	5.53	1905.09	7.46
KEQWFGNRWHEGYY	53	175	32922.3	29889	18856	13309.8	13263.5	0.828937	0.091213	0	0	0	2	1	2	1	0	1	0	0	1	0	1	1	0	0	0	2	2	0.1	4.24	1882.05	7.5
KEQWFGNRWHEHYR	46	261	14414.6	12523.5	12564	10324.2	-40.5	-0.00430132	0.140632	0	0	0	2	1	1	2	0	1	0	0	1	0	1	2	0	0	0	2	1	1.2	2.4	1955.15	6.79
KEQWFGNRWHEIYR	39	90	22454.5	20764	13240	14856.5	7543	0.506444	0.0710039	0	0	0	2	1	1	1	1	1	0	0	1	0	1	2	0	0	0	2	1	1.1	4.07	1931.17	6.59
KEQWFGNRWHEKYR	40	174	16838.8	14305	17436	16135.8	-4604.5	-0.308657	0.16308	0	0	0	2	1	1	1	0	2	0	0	1	0	1	2	0	0	0	2	1	2.1	1.28	1946.18	6.44
KEQWFGNRWHELYR	67	66	17202.6	15663	17341	12854	-2470	-0.216899	0.0937616	0	0	0	2	1	1	1	0	1	1	0	1	0	1	2	0	0	0	2	1	1.1	3.97	1931.17	6.39
KEQWFGNRWHEMYR	53	218	20633.8	18202	10339	14455.5	7863	0.53365	0.125399	0	0	0	2	1	1	1	0	1	0	1	1	0	1	2	0	0	0	2	1	1.1	3.5	1949.21	6.42
KEQWFGNRWHENYR	38	101	18983.9	17869	13796	12092.5	9478	0.78379	0.0605228	0	0	0	2	1	1	1	0	1	0	0	2	0	1	2	0	0	0	2	1	1.1	1.67	1932.11	6.83
KEQWFGNRWHEPYR	63	207	29564	23681.5	13595	19476.9	11965.5	0.570309	0.115318	0	0	0	2	1	1	1	0	1	0	0	1	1	1	2	0	0	0	2	1	1.1	2.99	1915.13	9.34
KEQWFGNRWHEQYR	87	96	23329.6	21556	12162	13300.5	2045	0.15474	0.102569	0	0	0	2	1	1	1	0	1	0	0	1	0	2	2	0	0	0	2	1	1.1	2.05	1946.14	6.57
KEQWFGNRWHERYR	67	80	19707.5	16989	11244	14898.4	4764	0.31448	0.148436	0	0	0	2	1	1	1	0	1	0	0	1	0	1	3	0	0	0	2	1	2.1	1.26	1974.2	6.39
KEQWFGNRWHESYR	71	153	29706.7	25809.5	11090	16240.6	21158.5	1.33936	0.108351	0	0	0	2	1	1	1	0	1	0	0	1	0	1	2	1	0	0	2	1	1.1	2.23	1905.09	6.68
KEQWFGNRWHETYR	45	147	26675.7	24597	16923	13383	7656	0.488201	0.109532	0	0	0	2	1	1	1	0	1	0	0	1	0	1	2	0	1	0	2	1	1.1	2.53	1919.12	6.84
KEQWFGNRWHEVYR	39	218	29014.1	23845	18064	16486.2	7955	0.606143	0.141418	0	0	0	2	1	1	1	0	1	0	0	1	0	1	2	0	0	1	2	1	1.1	3.49	1917.14	6.79
KEQWFGNRWHEWYR	43	113	29397.6	26269	14965.5	14534.3	10608.5	0.83928	0.112522	0	0	0	2	1	1	1	0	1	0	0	1	0	1	2	0	0	0	3	1	1.1	4.52	2004.23	6.67
KEQWFGNRWHEYYR	28	252	25179.8	23122	13190	13298.4	8638	0.752095	0.0787064	0	0	0	2	1	1	1	0	1	0	0	1	0	1	2	0	0	0	2	2	1.1	3.23	1981.19	6.71
KEQWFGNRWHFGYR	61	86	31632.3	27935	14726	13095.9	19906	1.16514	0.0894788	0	0	0	1	2	2	1	0	1	0	0	1	0	1	2	0	0	0	2	1	2.1	4.7	1893.12	7.32
KEQWFGNRWHGGYR	51	113	24751.1	23253	19811	16872.8	1468	0.0958776	0.11792	0	0	0	1	1	3	1	0	1	0	0	1	0	1	2	0	0	0	2	1	2.1	2.91	1802.99	7.78
KEQWFGNRWHHGYR	32	47	28848.7	25415	19340	17352.3	5370	0.307778	0.119912	0	0	0	1	1	2	2	0	1	0	0	1	0	1	2	0	0	0	2	1	2.2	3.04	1883.08	7.39
KEQWFGNRWHIGYR	44	109	32731.8	29485	14997	17261.8	11610	0.731914	0.104467	0	0	0	1	1	2	1	1	1	0	0	1	0	1	2	0	0	0	2	1	2.1	4.71	1859.1	7.19
KEQWFGNRWHKGYR	51	59	21415.2	20740	12483	16598.9	8257	0.490333	0.0838863	0	0	0	1	1	2	1	0	2	0	0	1	0	1	2	0	0	0	2	1	3.1	1.92	1874.11	7.04
KEQWFGNRWHLGYR	11	199	21470.9	18963	17473	20901	1490	0.0712884	0.108796	0	0	0	1	1	2	1	0	1	1	0	1	0	1	2	0	0	0	2	1	2.1	4.61	1859.1	6.99
KEQWFGNRWHMGYR	39	284	33839	30401	19767	19397.8	-698	-0.0606173	0.107138	0	0	0	1	1	2	1	0	1	0	1	1	0	1	2	0	0	0	2	1	2.1	4.14	1877.14	7.02
KEQWFGNRWHNGYR	38	125	14675	12017	14355.5	15417	-1653	-0.118257	0.199823	0	0	0	1	1	2	1	0	1	0	0	2	0	1	2	0	0	0	2	1	2.1	2.31	1860.04	7.43
KEQWFGNRWHPGYR	66	32	28888.6	25468	13799	15989.8	13037	0.815333	0.126025	0	0	0	1	1	2	1	0	1	0	0	1	1	1	2	0	0	0	2	1	2.1	3.63	1843.06	9.94
KEQWFGNRWHQGYR	49	150	21338.1	18859	14224	13380.9	-383	-0.0297288	0.123502	0	0	0	1	1	2	1	0	1	0	0	1	0	2	2	0	0	0	2	1	2.1	2.69	1874.07	7.17
KEQWFGNRWHRGYR	9	71	28176.8	24677	12533	18468.9	12144	0.47679	0.132629	0	0	0	1	1	2	1	0	1	0	0	1	0	1	3	0	0	0	2	1	3.1	1.9	1902.13	6.99
KEQWFGNRWHSGYR	11	161	26940.9	24209	8934.5	13353.1	15274.5	1.1439	0.0797986	0	0	0	1	1	2	1	0	1	0	0	1	0	1	2	1	0	0	2	1	2.1	2.87	1833.02	7.28
KEQWFGNRWHTGYR	41	149	22584.5	21392	9029	16368.5	6596	0.462715	0.0992734	0	0	0	1	1	2	1	0	1	0	0	1	0	1	2	0	1	0	2	1	2.1	3.17	1847.05	7.44
KEQWFGNRWHVGYR	72	128	15745.3	14028.5	15336	11702.3	2118	0.18099	0.11445	0	0	0	1	1	2	1	0	1	0	0	1	0	1	2	0	0	1	2	1	2.1	4.13	1845.07	7.39
KEQWFGNRWHWGYR	43	17	28167.6	24392	17351	16224.6	7214	0.444633	0.123834	0	0	0	1	1	2	1	0	1	0	0	1	0	1	2	0	0	0	3	1	2.1	5.16	1932.16	7.27
KEQWFGNRWHYGYR	17	78	24202.7	22315.5	13582	13220.7	4300	0.329197	0.0520889	0	0	0	1	1	2	1	0	1	0	0	1	0	1	2	0	0	0	2	2	2.1	3.87	1909.12	7.31
KEQWFGNRWIEGYR	58	77	22989.9	21127	21352	18750.5	-676	-0.0465095	0.098065	0	0	0	2	1	2	0	1	1	0	0	1	0	1	2	0	0	0	2	1	1	3.94	1851.08	6.98
KEQWFGNRWKEGYR	42	45	26520.9	24079.5	13299.5	14469.2	10780	0.657767	0.0965722	0	0	0	2	1	2	0	0	2	0	0	1	0	1	2	0	0	0	2	1	2	1.15	1866.09	6.83
KEQWFGNRWLEGYR	27	110	20300.5	19051	17841	14231	905	0.0648973	0.0846442	0	0	0	2	1	2	0	0	1	1	0	1	0	1	2	0	0	0	2	1	1	3.84	1851.08	6.78
KEQWFGNRWMEGYR	36	186	22692.2	20731	10135	15617	11416	0.730996	0.0996048	0	0	0	2	1	2	0	0	1	0	1	1	0	1	2	0	0	0	2	1	1	3.37	1869.12	6.81
KEQWFGNRWNEGYR	27	111	22231.7	20800	14456	15293.2	10866	0.717976	0.0874429	0	0	0	2	1	2	0	0	1	0	0	2	0	1	2	0	0	0	2	1	1	1.54	1852.02	7.22
KEQWFGNRWPEGYR	74	44	30836.6	27090	17193.5	17225.3	9896.5	0.614143	0.09452	0	0	0	2	1	2	0	0	1	0	0	1	1	1	2	0	0	0	2	1	1	2.86	1835.04	9.73
KEQWFGNRWQEGYR	54	225	20312.8	19931	10515	16506.4	9416	0.485141	0.107892	0	0	0	2	1	2	0	0	1	0	0	1	0	2	2	0	0	0	2	1	1	1.92	1866.05	6.96
KEQWFGNRWREGYR	74	89	18877.5	16401.5	11860	10469.3	4271	0.433794	0.173994	0	0	0	2	1	2	0	0	1	0	0	1	0	1	3	0	0	0	2	1	2	1.13	1894.11	6.78
KEQWFGNRWSEGYR	25	142	21353.4	20396	14796	14587.5	5600	0.401842	0.0859778	0	0	0	2	1	2	0	0	1	0	0	1	0	1	2	1	0	0	2	1	1	2.1	1825	7.07
KEQWFGNRWTEGYR	26	166	20494.4	19353	11210	13064.1	8143	0.623311	0.0882707	0	0	0	2	1	2	0	0	1	0	0	1	0	1	2	0	1	0	2	1	1	2.4	1839.03	7.23
KEQWFGNRWVEGYR	17	209	24132.1	23406	10591	15139.3	19103	1.19551	0.0305488	0	0	0	2	1	2	0	0	1	0	0	1	0	1	2	0	0	1	2	1	1	3.36	1837.05	7.18
KEQWFGNRWWEGYR	61	108	25592	22711	13752	14238.5	10604	0.894961	0.0888374	0	0	0	2	1	2	0	0	1	0	0	1	0	1	2	0	0	0	3	1	1	4.39	1924.14	7.06
KEQWFGNRWYEGYR	78	170	20880.6	19227	10547	11974.8	8680	0.795637	0.0836208	0	0	0	2	1	2	0	0	1	0	0	1	0	1	2	0	0	0	2	2	1	3.1	1901.1	7.1
KEQWFGNRYHEGYR	42	184	33199.4	30192	18139	18156	12053	0.663857	0.0949539	0	0	0	2	1	2	1	0	1	0	0	1	0	1	2	0	0	0	1	2	1.1	0.98	1852.02	7.22
KEQWFGNSWHEGYR	68	211	21552.5	20638	10788.5	12926.8	9849.5	0.761945	0.071163	0	0	0	2	1	2	1	0	1	0	0	1	0	1	1	1	0	0	2	1	0.1	3.24	1805.95	7.47
KEQWFGNTWHEGYR	61	92	21449.9	20586	6411	18452.9	7193.5	0.674857	0.0510717	0	0	0	2	1	2	1	0	1	0	0	1	0	1	1	0	1	0	2	1	0.1	3.54	1819.98	7.63
KEQWFGNVWHEGYR	35	249	30292.9	26116	18246	16867.1	6759	0.474853	0.148366	0	0	0	2	1	2	1	0	1	0	0	1	0	1	1	0	0	1	2	1	0.1	4.5	1818	7.58
KEQWFGNWWHEGYR	83	81	18057.1	15449	11326	12407.3	2819.5	0.293384	0.0908184	0	0	0	2	1	2	1	0	1	0	0	1	0	1	1	0	0	0	3	1	0.1	5.53	1905.09	7.46
KEQWFGNYWHEGYR	62	22	25259.7	23714	13727	13928.6	3986	0.260164	0.111128	0	0	0	2	1	2	1	0	1	0	0	1	0	1	1	0	0	0	2	2	0.1	4.24	1882.05	7.5
KEQWFGPRWHEGYR	27	30	25226.9	22206	12445	14847.7	12845	0.928583	0.151705	0	0	0	2	1	2	1	0	1	0	0	0	1	1	2	0	0	0	2	1	1.1	3.59	1858.08	9.69
KEQWFGQRWHEGYR	21	282	27952	23892	7309.5	15793.2	16582.5	0.870786	0.113638	0	0	0	2	1	2	1	0	1	0	0	0	0	2	2	0	0	0	2	1	1.1	2.65	1889.09	6.92
KEQWFGRRWHEGYR	47	252	20531.7	19617	16524	13634.3	3093	0.259451	0.137116	0	0	0	2	1	2	1	0	1	0	0	0	0	1	3	0	0	0	2	1	2.1	1.86	1917.15	6.74
KEQWFGSRWHEGYR	69	257	26762.8	23160.5	13344	13388.2	11257	0.845271	0.0842254	0	0	0	2	1	2	1	0	1	0	0	0	0	1	2	1	0	0	2	1	1.1	2.83	1848.04	7.03
KEQWFGTRWHEGYR	6	32	29417.5	25880	26423.5	19186.2	3366.5	0.175465	0.1493	0	0	0	2	1	2	1	0	1	0	0	0	0	1	2	0	1	0	2	1	1.1	3.13	1862.07	7.19
KEQWFGVRWHEGYR	23	62	23098.8	21778	11838	17870.5	9940	0.843908	0.105597	0	0	0	2	1	2	1	0	1	0	0	0	0	1	2	0	0	1	2	1	1.1	4.09	1860.09	7.14
KEQWFGWRWHEGYR	42	134	27420.7	25215	16920	16070.8	3492	0.217289	0.0858083	0	0	0	2	1	2	1	0	1	0	0	0	0	1	2	0	0	0	3	1	1.1	5.12	1947.18	7.02
KEQWFGYRWHEGYR	51	103	24984.7	22991	15550	13437.9	7159.5	0.532784	0.0694091	0	0	0	2	1	2	1	0	1	0	0	0	0	1	2	0	0	0	2	2	1.1	3.83	1924.14	7.06
KEQWFHNRWHEGYR	73	31	23765.6	22542.5	15041	13200.2	7659	0.642966	0.0838627	0	0	0	2	1	1	2	0	1	0	0	1	0	1	2	0	0	0	2	1	1.2	2.4	1955.15	6.79
KEQWFINRWHEGYR	43	127	25304.1	22673.5	11288	13881.8	10466	0.587107	0.104519	0	0	0	2	1	1	1	1	1	0	0	1	0	1	2	0	0	0	2	1	1.1	4.07	1931.17	6.59
KEQWFKNRWHEGYR	41	227	22703.3	21302	11735	11832.6	9567	0.808529	0.063708	0	0	0	2	1	1	1	0	2	0	0	1	0	1	2	0	0	0	2	1	2.1	1.28	1946.18	6.44
KEQWFLNRWHEGYR	84	98	22520.4	21819.5	13300	10882.5	8243.5	0.757501	0.078737	0	0	0	2	1	1	1	0	1	1	0	1	0	1	2	0	0	0	2	1	1.1	3.97	1931.17	6.39
KEQWFMNRWHEGYR	89	188	24546.6	21392.5	5694	13027.5	16342	1.26829	0.137532	0	0	0	2	1	1	1	0	1	0	1	1	0	1	2	0	0	0	2	1	1.1	3.5	1949.21	6.42
KEQWFNNRWHEGYR	17	287	28919.6	25645.5	15562	15281.3	10788.5	0.705993	0.0930327	0	0	0	2	1	1	1	0	1	0	0	2	0	1	2	0	0	0	2	1	1.1	1.67	1932.11	6.83
KEQWFPNRWHEGYR	76	153	18565.4	17077	8070	11526.1	7593	0.658763	0.0841473	0	0	0	2	1	1	1	0	1	0	0	1	1	1	2	0	0	0	2	1	1.1	2.99	1915.13	9.34
KEQWFQNRWHEGYR	18	252	26819.7	24874	14428	13282.5	10446	0.82183	0.100963	0	0	0	2	1	1	1	0	1	0	0	1	0	2	2	0	0	0	2	1	1.1	2.05	1946.14	6.57
KEQWFRNRWHEGYR	62	240	24731.4	21698	12011	18986.1	9687	0.502123	0.130853	0	0	0	2	1	1	1	0	1	0	0	1	0	1	3	0	0	0	2	1	2.1	1.26	1974.2	6.39
KEQWFSNRWHEGYR	69	125	26255.6	24427	13271.5	16167	12947	0.794658	0.0721906	0	0	0	2	1	1	1	0	1	0	0	1	0	1	2	1	0	0	2	1	1.1	2.23	1905.09	6.68
KEQWFTNRWHEGYR	17	127	29653.9	26647	11590	16323.7	4582	0.280697	0.106917	0	0	0	2	1	1	1	0	1	0	0	1	0	1	2	0	1	0	2	1	1.1	2.53	1919.12	6.84
KEQWFVNRWHEGYR	61	168	32939.4	28929	13689	15739.5	16468.5	1.04632	0.109916	0	0	0	2	1	1	1	0	1	0	0	1	0	1	2	0	0	1	2	1	1.1	3.49	1917.14	6.79
KEQWFWNRWHEGYR	83	109	22273.6	19921.5	10968	15253.6	7860.5	0.515321	0.106127	0	0	0	2	1	1	1	0	1	0	0	1	0	1	2	0	0	0	3	1	1.1	4.52	2004.23	6.67
KEQWFYNRWHEGYR	32	269	17643.7	12803	4883	12512.3	10226	0.852898	0.23116	0	0	0	2	1	1	1	0	1	0	0	1	0	1	2	0	0	0	2	2	1.1	3.23	1981.19	6.71
KEQWGGNRWHEGYR	33	63	26542.9	24143	11697	13049.6	10887	0.835106	0.0868386	0	0	0	2	0	3	1	0	1	0	0	1	0	1	2	0	0	0	2	1	1.1	0.48	1784.93	7.64
KEQWHGNRWHEGYR	24	197	23521.8	21305	11653	13872.3	13134	1.1377	0.0989863	0	0	0	2	0	2	2	0	1	0	0	1	0	1	2	0	0	0	2	1	1.2	0.61	1865.02	7.25
KEQWIGNRWHEGYR	47	114	23667.6	21047	20530.5	14540.9	1212.5	0.069001	0.118987	0	0	0	2	0	2	1	1	1	0	0	1	0	1	2	0	0	0	2	1	1.1	2.28	1841.04	7.05
KEQWKGNRWHEGYR	72	205	23850	20941.5	9874	14352.9	9585	0.864673	0.11491	0	0	0	2	0	2	1	0	2	0	0	1	0	1	2	0	0	0	2	1	2.1	-0.51	1856.05	6.9
KEQWLGNRWHEGYR	73	186	22804.8	21596	12017	14788.9	7776.5	0.510487	0.0695443	0	0	0	2	0	2	1	0	1	1	0	1	0	1	2	0	0	0	2	1	1.1	2.18	1841.04	6.85
KEQWMGNRWHEGYR	70	56	20784	19378	16716	15315.6	4044.5	0.378531	0.0700455	0	0	0	2	0	2	1	0	1	0	1	1	0	1	2	0	0	0	2	1	1.1	1.71	1859.08	6.88
KEQWNGNRWHEGYR	44	92	35799.5	32786.5	25419	21066.1	7721	0.362361	0.0879179	0	0	0	2	0	2	1	0	1	0	0	2	0	1	2	0	0	0	2	1	1.1	-0.12	1841.98	7.29
KEQWPGNRWHEGYR	59	167	27407.5	25204	18278	15553.3	6320	0.406345	0.0500292	0	0	0	2	0	2	1	0	1	0	0	1	1	1	2	0	0	0	2	1	1.1	1.2	1825	9.8
KEQWQGNRWHEGYR	22	123	14185.1	13114	9990	13493.4	3139	0.331666	0.15467	0	0	0	2	0	2	1	0	1	0	0	1	0	2	2	0	0	0	2	1	1.1	0.26	1856.01	7.03
KEQWRGNRWHEGYR	31	223	35639.8	32899	13529	15033	20980.5	1.21263	0.0943313	0	0	0	2	0	2	1	0	1	0	0	1	0	1	3	0	0	0	2	1	2.1	-0.53	1884.07	6.85
KEQWSGNRWHEGYR	58	114	24618.1	22263	13790	13244.3	9026	0.681499	0.100556	0	0	0	2	0	2	1	0	1	0	0	1	0	1	2	1	0	0	2	1	1.1	0.44	1814.96	7.14
KEQWTGNRWHEGYR	42	162	39077.9	35777	21738	17552.7	14039	0.799822	0.0882516	0	0	0	2	0	2	1	0	1	0	0	1	0	1	2	0	1	0	2	1	1.1	0.74	1828.99	7.3
KEQWVGNRWHEGYR	23	121	27212.9	23834	12206	13219.8	5889	0.445468	0.126431	0	0	0	2	0	2	1	0	1	0	0	1	0	1	2	0	0	1	2	1	1.1	1.7	1827.01	7.25
KEQWWGNRWHEGYR	10	130	23696.9	21621	12332	14306.1	7291	0.515174	0.0975853	0	0	0	2	0	2	1	0	1	0	0	1	0	1	2	0	0	0	3	1	1.1	2.73	1914.1	7.13
KEQWYGNRWHEGYR	37	184	22852.6	21288.5	15386	16552.8	6838	0.41343	0.0793908	0	0	0	2	0	2	1	0	1	0	0	1	0	1	2	0	0	0	2	2	1.1	1.44	1891.06	7.17
KEQYFGNRWHEGYR	78	40	12824	11316.5	12043	9162.6	672	0.068034	0.125056	0	0	0	2	1	2	1	0	1	0	0	1	0	1	2	0	0	0	1	2	1.1	0.98	1852.02	7.22
KERWFGNRWHEGYR	56	146	33792.1	30485	9802	19081.5	20706.5	1.08516	0.102223	0	0	0	2	1	2	1	0	1	0	0	1	0	0	3	0	0	0	2	1	2.1	1.48	1903.12	7
KESWFGNRWHEGYR	26	128	20975.8	20421	10327	10906.8	3545	0.325027	0.110963	0	0	0	2	1	2	1	0	1	0	0	1	0	0	2	1	0	0	2	1	1.1	2.45	1834.01	7.29
KETWFGNRWHEGYR	60	205	26681	24563	16493	17172.8	8070	0.516383	0.131763	0	0	0	2	1	2	1	0	1	0	0	1	0	0	2	0	1	0	2	1	1.1	2.75	1848.04	7.45
KETWFQNGWQGKNP	39	54	5243.64	2212	8356	18346.6	-6144	-0.507639	0.863119	0	0	0	1	1	2	0	0	2	0	0	2	1	2	0	0	1	0	2	0	1	3.01	1701.87	10.34
KEVWFGNRWHEGYR	83	109	20537.2	19761	11320	13532.7	1948	0.238457	0.0422257	0	0	0	2	1	2	1	0	1	0	0	1	0	0	2	0	0	1	2	1	1.1	3.71	1846.06	7.4
KEWWFGNRWHEGYR	58	245	31537.2	28144	11684.5	17076.6	16459.5	0.847642	0.101432	0	0	0	2	1	2	1	0	1	0	0	1	0	0	2	0	0	0	3	1	1.1	4.74	1933.15	7.28
KEYWFGNRWHEGYR	49	212	25252.8	23125.5	17756	14899.9	10322	0.692756	0.100335	0	0	0	2	1	2	1	0	1	0	0	1	0	0	2	0	0	0	2	2	1.1	3.45	1910.11	7.32
KFQWFGNRWHEGYR	29	206	24350.2	23026	10810.5	17586.4	10701	0.61608	0.070141	0	0	0	1	2	2	1	0	1	0	0	1	0	1	2	0	0	0	2	1	2.1	4.7	1893.12	7.32
KGQWFGNRWHEGYR	70	150	22351.4	21262	12706	12527.9	12256.5	0.978339	0.116414	0	0	0	1	1	3	1	0	1	0	0	1	0	1	2	0	0	0	2	1	2.1	2.91	1802.99	7.78
KGWQG	44	160	10335.1	3196	10006	14237.7	-6810	-0.478307	1.15382	0	0	0	0	0	2	0	0	1	0	0	0	0	1	0	0	0	0	1	0	1	1.04	556.62	3.14
KHQWFGNRWHEGYR	39	72	27709.5	25304	22515	14028	5492.5	0.250411	0.110217	0	0	0	1	1	2	2	0	1	0	0	1	0	1	2	0	0	0	2	1	2.2	3.04	1883.08	7.39
KIQWFGNRWHEGYR	49	162	28298.7	25135	6973	16297.2	17519	1.26189	0.0847385	0	0	0	1	1	2	1	1	1	0	0	1	0	1	2	0	0	0	2	1	2.1	4.71	1859.1	7.19
KKQWFGNRWHEGYR	44	163	25456.1	22882.5	14340	16629.1	8542.5	0.513708	0.106583	0	0	0	1	1	2	1	0	2	0	0	1	0	1	2	0	0	0	2	1	3.1	1.92	1874.11	7.04
KLQWFGNRWHEGYR	33	83	27755.5	24415.5	20468	12275.9	3103.5	0.252812	0.0933277	0	0	0	1	1	2	1	0	1	1	0	1	0	1	2	0	0	0	2	1	2.1	4.61	1859.1	6.99
KMQWFGNRWHEGYR	28	186	26230.1	23427.5	16606	13407.4	5822.5	0.401023	0.104848	0	0	0	1	1	2	1	0	1	0	1	1	0	1	2	0	0	0	2	1	2.1	4.14	1877.14	7.02
KNQWFGNRWHEGYR	20	138	25759.7	22453	10088	14843.9	12277	1.18862	0.103522	0	0	0	1	1	2	1	0	1	0	0	2	0	1	2	0	0	0	2	1	2.1	2.31	1860.04	7.43
KPQWFGNRWHEGYR	82	223	17809.9	15016	17888	16589.3	780	0.0641358	0.164649	0	0	0	1	1	2	1	0	1	0	0	1	1	1	2	0	0	0	2	1	2.1	3.63	1843.06	9.94
KQQWFGNRWHEGYR	18	67	29761.5	26705	5166	13993.7	21539	1.23235	0.0884535	0	0	0	1	1	2	1	0	1	0	0	1	0	2	2	0	0	0	2	1	2.1	2.69	1874.07	7.17
KRQWFGNRWHEGYR	46	191	33843.7	30227	13124	17344.8	15631	0.8732	0.113016	0	0	0	1	1	2	1	0	1	0	0	1	0	1	3	0	0	0	2	1	3.1	1.9	1902.13	6.99
KRWHE	53	67	34648.7	32833	19101	16454.7	10990.5	0.60314	0.0538261	0	0	0	1	0	0	1	0	1	0	0	0	0	0	1	0	0	0	1	0	1.1	-0.26	736.84	1.97
KSQWFGNRWHEGYR	27	129	32319.1	29559.5	16772.5	16476.5	12787	0.776076	0.0892523	0	0	0	1	1	2	1	0	1	0	0	1	0	1	2	1	0	0	2	1	2.1	2.87	1833.02	7.28
KTQWFGNRWHEGYR	21	125	30841	27159	17291	16401.5	9868	0.596116	0.0827803	0	0	0	1	1	2	1	0	1	0	0	1	0	1	2	0	1	0	2	1	2.1	3.17	1847.05	7.44
KVQWFGNRWHEGYR	51	174	31806.7	28246	15638	14433.1	12608	0.91517	0.118724	0	0	0	1	1	2	1	0	1	0	0	1	0	1	2	0	0	1	2	1	2.1	4.13	1845.07	7.39
KWQWFGNRWHEGYR	79	157	23790.3	22755	13790	14683.8	7721	0.610215	0.0954975	0	0	0	1	1	2	1	0	1	0	0	1	0	1	2	0	0	0	3	1	2.1	5.16	1932.16	7.27
KYQWFGNRWHEGYR	67	227	27283.3	24394	8303	13076.2	16185	0.840497	0.111938	0	0	0	1	1	2	1	0	1	0	0	1	0	1	2	0	0	0	2	2	2.1	3.87	1909.12	7.31
LEQWFGNRWHEGYR	54	56	35904.3	32819	15801	16481	17018	1.00292	0.10485	0	0	0	2	1	2	1	0	0	1	0	1	0	1	2	0	0	0	2	1	0.1	4.96	1860.05	7.13
LETWFQNGWQGKNP	76	113	6978.5	2382	4971	16514.5	-3036	-0.183839	1.07489	0	0	0	1	1	2	0	0	1	1	0	2	1	2	0	0	1	0	2	0	0	5.7	1686.86	10.29
LGWQG	73	155	19547.2	16279	9403	16438.3	6876	0.391067	0.182959	0	0	0	0	0	2	0	0	0	1	0	0	0	1	0	0	0	0	1	0	0	3.73	541.61	3.09
LRWHE	75	241	29559.2	26894	13768	13411.6	13497	0.953619	0.0968397	0	0	0	1	0	0	1	0	0	1	0	0	0	0	1	0	0	0	1	0	0.1	2.43	721.83	1.92
MEQWFGNRWHEGYR	70	34	30879.1	27643	19057	15911.8	9586	0.602446	0.110706	0	0	0	2	1	2	1	0	0	0	1	1	0	1	2	0	0	0	2	1	0.1	4.49	1878.09	7.16
METWFQNGWQGKNP	51	207	8636.6	2891	8454	16996.2	-6097	-0.491018	0.931792	0	0	0	1	1	2	0	0	1	0	1	2	1	2	0	0	1	0	2	0	0	5.23	1704.9	10.32
MGWQG	46	201	26102.5	23711	15949	14699.1	13864	0.789156	0.0960924	0	0	0	0	0	2	0	0	0	0	1	0	0	1	0	0	0	0	1	0	0	3.26	559.65	3.12
MRWHE	79	197	22613	21779.5	10679	12079.5	9048.5	0.85355	0.088803	0	0	0	1	0	0	1	0	0	0	1	0	0	0	1	0	0	0	1	0	0.1	1.96	739.87	1.95
NAWHE	65	154	29900.5	26840	13683	12158.1	12430	0.610531	0.104476	1	0	0	1	0	0	1	0	0	0	0	1	0	0	0	0	0	0	1	0	-0.9	1.45	637.66	2.15
NAWQG	66	194	27042.4	23773	13268	16900.8	10505	0.598593	0.128856	1	0	0	0	0	1	0	0	0	0	0	1	0	1	0	0	0	0	1	0	0	1.74	556.58	2.53
NCWHE	20	166	25168.5	23206	10314	14152.4	12892	0.910942	0.0868871	0	1	0	1	0	0	1	0	0	0	0	1	0	0	0	0	0	0	1	0	-0.9	2.68	669.72	2.83
NCWQG	52	209	38880.1	35470	21716	18205.9	13754	0.755468	0.091794	0	1	0	0	0	1	0	0	0	0	0	1	0	1	0	0	0	0	1	0	0	2.97	588.64	3.21
NDWHE	55	252	46592.2	47442	6882	22613.3	36455.5	1.60915	0.0962489	0	0	1	1	0	0	1	0	0	0	0	1	0	0	0	0	0	0	1	0	-1.9	0.37	681.67	2.84
NDWQG	14	78	27913.1	24612	14469	14425.1	10143	0.703151	0.118354	0	0	1	0	0	1	0	0	0	0	0	1	0	1	0	0	0	0	1	0	-1	0.66	600.59	3.22
NEQWFGNRWHEGYR	9	248	21749.4	20082	14092	15460.3	7750	0.501283	0.0797637	0	0	0	2	1	2	1	0	0	0	0	2	0	1	2	0	0	0	2	1	0.1	2.66	1860.99	7.57
NETWFQNGWQGKNP	37	199	10690.5	2740	6819	16385.5	-4022	-0.255942	1.3614	0	0	0	1	1	2	0	0	1	0	0	3	1	2	0	0	1	0	2	0	0	3.4	1687.8	10.73
NEWHE	14	71	30494.3	27084.5	14582	14516.4	14218.5	0.730142	0.105507	0	0	0	2	0	0	1	0	0	0	0	1	0	0	0	0	0	0	1	0	-1.9	0.5	695.7	2.55
NEWQG	49	98	24207.1	19500.5	20465	20470.3	-964.5	-0.047117	0.116125	0	0	0	1	0	1	0	0	0	0	0	1	0	1	0	0	0	0	1	0	-1	0.79	614.62	2.93
NFWHE	32	132	34353.8	30332	8982	14741.4	18296	1.30228	0.130204	0	0	0	1	1	0	1	0	0	0	0	1	0	0	0	0	0	0	1	0	-0.9	2.93	713.76	2.69
NFWQG	48	176	24566	23246	12809	12095.2	9877.5	0.862904	0.0642483	0	0	0	0	1	1	0	0	0	0	0	1	0	1	0	0	0	0	1	0	0	3.22	632.68	3.07
NGAQG	4	94	4964.02	2401	12118	17135	-9497	-0.414073	0.737218	1	0	0	0	0	2	0	0	0	0	0	1	0	1	0	0	0	0	0	0	0	-0.51	427.41	3.04
NGCQG	56	160	24383.7	16970.5	12244	12850.4	6122.5	0.257344	0.440993	0	1	0	0	0	2	0	0	0	0	0	1	0	1	0	0	0	0	0	0	0	0.72	459.47	3.72
NGDQG	49	255	13237.1	6700	8601	17691	-1901	-0.124567	0.114422	0	0	1	0	0	2	0	0	0	0	0	1	0	1	0	0	0	0	0	0	-1	-1.59	471.42	3.73
NGEQG	49	166	20080.4	14676	20738	15662.2	-12218	-0.618755	0.313533	0	0	0	1	0	2	0	0	0	0	0	1	0	1	0	0	0	0	0	0	-1	-1.46	485.45	3.44
NGFQG	48	74	23274.7	21240	16442	13868	6182	0.445776	0.0914812	0	0	0	0	1	2	0	0	0	0	0	1	0	1	0	0	0	0	0	0	0	0.97	503.51	3.58
NGGQG	47	88	3017.93	2231	13256	16013.1	-8466	-0.498837	0.130932	0	0	0	0	0	3	0	0	0	0	0	1	0	1	0	0	0	0	0	0	0	-0.82	413.38	4.04
NGHQG	61	102	19534.8	17875	14808	17300.1	-44	-0.00312309	0.0993655	0	0	0	0	0	2	1	0	0	0	0	1	0	1	0	0	0	0	0	0	0.1	-0.69	493.47	3.65
NGIQG	50	243	8330.35	3281	4817	16695.1	-2435	-0.134285	0.931757	0	0	0	0	0	2	0	1	0	0	0	1	0	1	0	0	0	0	0	0	0	0.98	469.49	3.45
NGKQG	78	178	2588.38	2331	5056	13471.9	-2725	-0.152014	0.104735	0	0	0	0	0	2	0	0	1	0	0	1	0	1	0	0	0	0	0	0	1	-1.81	484.5	3.3
NGLQG	55	102	20907.1	11835	5838.5	15789.6	1722	0.121085	0.569029	0	0	0	0	0	2	0	0	0	1	0	1	0	1	0	0	0	0	0	0	0	0.88	469.49	3.25
NGMQG	46	100	4498.54	2570	20214	15931.3	-17644	-1.03295	0.624879	0	0	0	0	0	2	0	0	0	0	1	1	0	1	0	0	0	0	0	0	0	0.41	487.53	3.28
NGNQG	34	240	6826.04	2583	4544	15526.3	-1961	-0.133623	0.971793	0	0	0	0	0	2	0	0	0	0	0	2	0	1	0	0	0	0	0	0	0	-1.42	470.43	3.69
NGPQG	29	60	7653.78	2859	14079	17543.6	-11220	-0.639375	0.984728	0	0	0	0	0	2	0	0	0	0	0	1	1	1	0	0	0	0	0	0	0	-0.1	453.45	6.2
NGQQG	13	243	3055.49	2451	4035	15372.9	-597	-0.047535	0.196797	0	0	0	0	0	2	0	0	0	0	0	1	0	2	0	0	0	0	0	0	0	-1.04	484.46	3.43
NGRQG	46	206	8600.08	2674	6370	18022.5	-3696	-0.205077	1.1682	0	0	0	0	0	2	0	0	0	0	0	1	0	1	1	0	0	0	0	0	1	-1.83	512.52	3.25
NGSQG	12	140	4838.54	2520	3450	15125.2	-930	-0.0631712	0.652354	0	0	0	0	0	2	0	0	0	0	0	1	0	1	0	1	0	0	0	0	0	-0.86	443.41	3.54
NGTQG	49	50	3944.31	2187	11986	17695.8	-5908	-0.313015	0.661287	0	0	0	0	0	2	0	0	0	0	0	1	0	1	0	0	1	0	0	0	0	-0.56	457.44	3.7
NGVQG	56	205	12590.7	3098	12024	15326.5	-3749.5	-0.230785	0.983595	0	0	0	0	0	2	0	0	0	0	0	1	0	1	0	0	0	1	0	0	0	0.4	455.46	3.65
NGWAG	19	286	17314.9	16093.5	14833.5	15606	4528.5	0.290178	0.0731519	1	0	0	0	0	2	0	0	0	0	0	1	0	0	0	0	0	0	1	0	0	1.96	485.5	3.14
NGWCG	15	253	25949.8	23229	11445	15117.1	15907	1.21991	0.0846877	0	1	0	0	0	2	0	0	0	0	0	1	0	0	0	0	0	0	1	0	0	3.19	517.56	3.82
NGWDG	41	103	28710.2	25375	15525	15237.7	9850	0.595009	0.113507	0	0	1	0	0	2	0	0	0	0	0	1	0	0	0	0	0	0	1	0	-1	0.88	529.51	3.83
NGWEG	68	162	25140.3	23006	11172	13973.5	11834	0.930053	0.0470597	0	0	0	1	0	2	0	0	0	0	0	1	0	0	0	0	0	0	1	0	-1	1.01	543.54	3.54
NGWFG	62	239	28630.7	26376	11879	14235.8	22146	1.21298	0.0693078	0	0	0	0	1	2	0	0	0	0	0	1	0	0	0	0	0	0	1	0	0	3.44	561.6	3.68
NGWGG	85	121	17015.3	16254	6398	12402.7	9196	0.883677	0.0457768	0	0	0	0	0	3	0	0	0	0	0	1	0	0	0	0	0	0	1	0	0	1.65	471.47	4.14
NGWHE	69	67	27555.8	24656	12784	11626.5	11755.5	0.920716	0.102524	0	0	0	1	0	1	1	0	0	0	0	1	0	0	0	0	0	0	1	0	-0.9	1.14	623.63	3.15
NGWHG	42	83	25970.5	24034	21121.5	14133.1	2006	0.13582	0.128827	0	0	0	0	0	2	1	0	0	0	0	1	0	0	0	0	0	0	1	0	0.1	1.78	551.56	3.75
NGWIG	14	123	39611.8	37921	3746	18528.7	34175	1.84443	0.0436215	0	0	0	0	0	2	0	1	0	0	0	1	0	0	0	0	0	0	1	0	0	3.45	527.58	3.55
NGWKG	55	232	8186.2	2627	12523.5	19252.3	-4010	-0.229007	0.135136	0	0	0	0	0	2	0	0	1	0	0	1	0	0	0	0	0	0	1	0	1	0.66	542.59	3.4
NGWLG	50	96	25143.3	23175	9453	15223.2	1526.5	0.100275	0.1302	0	0	0	0	0	2	0	0	0	1	0	1	0	0	0	0	0	0	1	0	0	3.35	527.58	3.35
NGWMG	49	258	13645.1	3224	8422	18273	126	0.0068954	1.23889	0	0	0	0	0	2	0	0	0	0	1	1	0	0	0	0	0	0	1	0	0	2.88	545.62	3.38
NGWNG	36	187	27238.4	25756.5	14912	13403.5	11181	0.590106	0.0559407	0	0	0	0	0	2	0	0	0	0	0	2	0	0	0	0	0	0	1	0	0	1.05	528.52	3.79
NGWPG	73	57	20035.9	18702	13862	13029.8	7134.5	0.547553	0.0891069	0	0	0	0	0	2	0	0	0	0	0	1	1	0	0	0	0	0	1	0	0	2.37	511.54	6.3
NGWQA	49	122	18449.2	16295	18931	14170.1	-1380	-0.115336	0.124162	1	0	0	0	0	1	0	0	0	0	0	1	0	1	0	0	0	0	1	0	0	1.74	556.58	2.53
NGWQC	64	146	26392.1	23671	9258	13871.6	12472	0.8991	0.103362	0	1	0	0	0	1	0	0	0	0	0	1	0	1	0	0	0	0	1	0	0	2.97	588.64	3.21
NGWQD	54	236	35195.9	32177	11867	16460.7	20310	1.2711	0.0934861	0	0	1	0	0	1	0	0	0	0	0	1	0	1	0	0	0	0	1	0	-1	0.66	600.59	3.22
NGWQE	30	76	26675.5	24467	20129	13811.4	10064.5	0.504673	0.0854247	0	0	0	1	0	1	0	0	0	0	0	1	0	1	0	0	0	0	1	0	-1	0.79	614.62	2.93
NGWQF	85	120	29519.8	27450	9987	13674.9	8000	0.625368	0.0904997	0	0	0	0	1	1	0	0	0	0	0	1	0	1	0	0	0	0	1	0	0	3.22	632.68	3.07
NGWQG	33	148	18610.4	17065	12753	14844.6	1652	0.0961669	0.140438	0	0	0	0	0	2	0	0	0	0	0	1	0	1	0	0	0	0	1	0	0	1.43	542.55	3.53
NGWQH	17	74	35116.9	31713.5	9597	18801.7	22116.5	1.1647	0.0936667	0	0	0	0	0	1	1	0	0	0	0	1	0	1	0	0	0	0	1	0	0.1	1.56	622.64	3.14
NGWQI	52	89	27115.7	24005	17501.5	20414.9	6033	0.377626	0.10649	0	0	0	0	0	1	0	1	0	0	0	1	0	1	0	0	0	0	1	0	0	3.23	598.66	2.94
NGWQK	34	171	5986.18	2709	5374	17420.4	-2354	-0.135129	0.792874	0	0	0	0	0	1	0	0	1	0	0	1	0	1	0	0	0	0	1	0	1	0.44	613.67	2.79
NGWQL	69	37	25419.6	23631	18579.5	15675.2	4180	0.309782	0.0589257	0	0	0	0	0	1	0	0	0	1	0	1	0	1	0	0	0	0	1	0	0	3.13	598.66	2.74
NGWQM	56	115	21017	19925	6027	13383	1094	0.0882892	0.06511	0	0	0	0	0	1	0	0	0	0	1	1	0	1	0	0	0	0	1	0	0	2.66	616.7	2.77
NGWQN	68	31	20868.5	18919	12439	16982	6643	0.377495	0.0980732	0	0	0	0	0	1	0	0	0	0	0	2	0	1	0	0	0	0	1	0	0	0.83	599.6	3.18
NGWQP	39	186	24861.3	22424	18963	15921.5	3461	0.217379	0.114113	0	0	0	0	0	1	0	0	0	0	0	1	1	1	0	0	0	0	1	0	0	2.15	582.62	5.69
NGWQQ	80	175	7523.66	3237	11766	12392.1	-9435	-0.774781	0.524096	0	0	0	0	0	1	0	0	0	0	0	1	0	2	0	0	0	0	1	0	0	1.21	613.63	2.92
NGWQR	50	42	9544.65	6304	14022	15947.8	-7703	-0.483015	0.318518	0	0	0	0	0	1	0	0	0	0	0	1	0	1	1	0	0	0	1	0	1	0.42	641.69	2.74
NGWQS	38	211	26488.5	23936	9135.5	16762.5	17660.5	0.987251	0.101327	0	0	0	0	0	1	0	0	0	0	0	1	0	1	0	1	0	0	1	0	0	1.39	572.58	3.03
NGWQT	85	255	17721.7	7228	6159.5	15530.1	1320	0.102236	1.14118	0	0	0	0	0	1	0	0	0	0	0	1	0	1	0	0	1	0	1	0	0	1.69	586.61	3.19
NGWQV	77	211	15614.2	7812	7775	17058.7	37	0.00216899	0.692522	0	0	0	0	0	1	0	0	0	0	0	1	0	1	0	0	0	1	1	0	0	2.65	584.63	3.14
NGWQW	29	191	32473.7	28875	12162	15624.3	16713	0.976996	0.116132	0	0	0	0	0	1	0	0	0	0	0	1	0	1	0	0	0	0	2	0	0	3.68	671.72	3.02
NGWQY	57	68	29318.7	25917	7372	14376.1	22498	1.74576	0.0992873	0	0	0	0	0	1	0	0	0	0	0	1	0	1	0	0	0	0	1	1	0	2.39	648.68	3.06
NGWRG	46	103	19777.4	19221	21672	14044.2	1319	0.0605195	0.0804381	0	0	0	0	0	2	0	0	0	0	0	1	0	0	1	0	0	0	1	0	1	0.64	570.61	3.35
NGWSG	46	243	19520	17024	9302	16608.7	2332	0.137027	0.136814	0	0	0	0	0	2	0	0	0	0	0	1	0	0	0	1	0	0	1	0	0	1.61	501.5	3.64
NGWTG	63	137	19471.2	16222.5	10358	13417	7781.5	0.411012	0.0917056	0	0	0	0	0	2	0	0	0	0	0	1	0	0	0	0	1	0	1	0	0	1.91	515.53	3.8
NGWVG	18	267	22413.2	19321	12841	13158	5374	0.467788	0.121606	0	0	0	0	0	2	0	0	0	0	0	1	0	0	0	0	0	1	1	0	0	2.87	513.55	3.75
NGWWG	27	158	26702.3	25219	7932	13718.2	17287	1.26015	0.0571517	0	0	0	0	0	2	0	0	0	0	0	1	0	0	0	0	0	0	2	0	0	3.9	600.64	3.63
NGWYG	74	272	24773.9	21082	10053	14781.5	5924	0.429541	0.100754	0	0	0	0	0	2	0	0	0	0	0	1	0	0	0	0	0	0	1	1	0	2.61	577.6	3.67
NGYQG	20	134	17493.1	10220	9415	16125.8	4010	0.24867	0.193693	0	0	0	0	0	2	0	0	0	0	0	1	0	1	0	0	0	0	0	1	0	0.14	519.51	3.57
NHWHE	66	160	28627.7	26342	12090	13751.5	13333	0.969566	0.0832098	0	0	0	1	0	0	2	0	0	0	0	1	0	0	0	0	0	0	1	0	-0.8	1.27	703.72	2.76
NHWQG	44	35	23658.9	21814	15305	11631.1	6943	0.596936	0.0811866	0	0	0	0	0	1	1	0	0	0	0	1	0	1	0	0	0	0	1	0	0.1	1.56	622.64	3.14
NIWHE	36	138	32097.8	29711	12828	16171.5	10407	0.675711	0.105717	0	0	0	1	0	0	1	1	0	0	0	1	0	0	0	0	0	0	1	0	-0.9	2.94	679.74	2.56
NIWQG	46	238	19122.4	14242	13463	16576.3	3960	0.252497	0.359728	0	0	0	0	0	1	0	1	0	0	0	1	0	1	0	0	0	0	1	0	0	3.23	598.66	2.94
NKWHE	61	140	27397.6	26004	7718	15404.5	10980.5	0.792112	0.115962	0	0	0	1	0	0	1	0	1	0	0	1	0	0	0	0	0	0	1	0	0.1	0.15	694.75	2.41
NKWQG	50	229	3531.71	2457	7476	16031.4	-5019	-0.313073	0.617825	0	0	0	0	0	1	0	0	1	0	0	1	0	1	0	0	0	0	1	0	1	0.44	613.67	2.79
NLWHE	55	290	34064.7	31143	10201	15626.8	20942	1.23312	0.0619115	0	0	0	1	0	0	1	0	0	1	0	1	0	0	0	0	0	0	1	0	-0.9	2.84	679.74	2.36
NLWQG	35	159	24090.8	21153	8894	15906.6	16427	1.03272	0.0710301	0	0	0	0	0	1	0	0	0	1	0	1	0	1	0	0	0	0	1	0	0	3.13	598.66	2.74
NMWHE	17	122	28505.4	25244.5	14990	18337.3	10254.5	0.751005	0.121484	0	0	0	1	0	0	1	0	0	0	1	1	0	0	0	0	0	0	1	0	-0.9	2.37	697.78	2.39
NMWQG	71	279	18981.3	9978	6574	17745.4	3743.5	0.210956	0.64307	0	0	0	0	0	1	0	0	0	0	1	1	0	1	0	0	0	0	1	0	0	2.66	616.7	2.77
NNWHE	67	73	27031.9	24837	12791	13046.4	12046	1.04516	0.0867629	0	0	0	1	0	0	1	0	0	0	0	2	0	0	0	0	0	0	1	0	-0.9	0.54	680.68	2.8
NNWQG	83	206	10094.2	2702	14849	18014	-10842.5	-0.633447	1.16825	0	0	0	0	0	1	0	0	0	0	0	2	0	1	0	0	0	0	1	0	0	0.83	599.6	3.18
NPWHE	60	39	23844	22014	14525	15512	7489	0.492053	0.0798557	0	0	0	1	0	0	1	0	0	0	0	1	1	0	0	0	0	0	1	0	-0.9	1.86	663.7	5.31
NPWQG	32	91	14375.3	12410	17907	14987.5	-5701	-0.378615	0.147011	0	0	0	0	0	1	0	0	0	0	0	1	1	1	0	0	0	0	1	0	0	2.15	582.62	5.69
NQWHE	45	208	31985.3	28976	9952.5	15382.8	12898	1.00667	0.0988076	0	0	0	1	0	0	1	0	0	0	0	1	0	1	0	0	0	0	1	0	-0.9	0.92	694.71	2.54
NQWQG	45	198	15493.5	11093	20929	21664.5	-6920	-0.434685	0.334109	0	0	0	0	0	1	0	0	0	0	0	1	0	2	0	0	0	0	1	0	0	1.21	613.63	2.92
NRAHE	46	236	18995	15471	18768	16723.4	-4701.5	-0.265538	0.205209	1	0	0	1	0	0	1	0	0	0	0	1	0	0	1	0	0	0	0	0	0.1	-1.81	607.63	1.87
NRCHE	70	90	25847.7	23195	10169	12875.8	15521.5	0.88186	0.108286	0	1	0	1	0	0	1	0	0	0	0	1	0	0	1	0	0	0	0	0	0.1	-0.58	639.69	2.55
NRDHE	51	176	34566.7	31154	11005	17206.1	13360	0.776468	0.103947	0	0	1	1	0	0	1	0	0	0	0	1	0	0	1	0	0	0	0	0	-0.9	-2.89	651.64	2.56
NREHE	17	123	26295.2	24474	13099	14365.1	12200	0.941143	0.0717766	0	0	0	2	0	0	1	0	0	0	0	1	0	0	1	0	0	0	0	0	-0.9	-2.76	665.67	2.27
NRFHE	29	255	26244	24478	9547	12758.8	12365	1.17196	0.0696607	0	0	0	1	1	0	1	0	0	0	0	1	0	0	1	0	0	0	0	0	0.1	-0.33	683.73	2.41
NRGHE	73	193	23383.5	21814	9962	16449	13823.5	0.791927	0.069477	0	0	0	1	0	1	1	0	0	0	0	1	0	0	1	0	0	0	0	0	0.1	-2.12	593.6	2.87
NRHHE	66	138	23599.5	20765.5	12847	13699.3	7918.5	0.677152	0.0793288	0	0	0	1	0	0	2	0	0	0	0	1	0	0	1	0	0	0	0	0	0.2	-1.99	673.69	2.48
NRIHE	75	45	22649.5	20490	14085	15477.2	5839	0.377265	0.100203	0	0	0	1	0	0	1	1	0	0	0	1	0	0	1	0	0	0	0	0	0.1	-0.32	649.71	2.28
NRKHE	53	261	12497.9	3211	13469	17241.5	-5367	-0.452665	1.04704	0	0	0	1	0	0	1	0	1	0	0	1	0	0	1	0	0	0	0	0	1.1	-3.11	664.72	2.13
NRLHE	53	163	30304.2	26868.5	23409	16741.2	3161	0.18332	0.0976092	0	0	0	1	0	0	1	0	0	1	0	1	0	0	1	0	0	0	0	0	0.1	-0.42	649.71	2.08
NRMHE	43	219	27915.6	25887	16549	17675.2	7590	0.429414	0.091889	0	0	0	1	0	0	1	0	0	0	1	1	0	0	1	0	0	0	0	0	0.1	-0.89	667.75	2.11
NRNHE	67	210	20382.1	17190.5	8978.5	15172.8	11879.5	0.697983	0.1703	0	0	0	1	0	0	1	0	0	0	0	2	0	0	1	0	0	0	0	0	0.1	-2.72	650.65	2.52
NRPHE	44	209	28043.5	24994	19711	14398.8	10948	0.737017	0.108287	0	0	0	1	0	0	1	0	0	0	0	1	1	0	1	0	0	0	0	0	0.1	-1.4	633.67	5.03
NRQHE	5	94	22069.7	20012.5	9516	15443.2	7096.5	0.433925	0.0978504	0	0	0	1	0	0	1	0	0	0	0	1	0	1	1	0	0	0	0	0	0.1	-2.34	664.68	2.26
NRRHE	67	160	15728.9	12828	10804	10213.3	4664	0.456658	0.144741	0	0	0	1	0	0	1	0	0	0	0	1	0	0	2	0	0	0	0	0	1.1	-3.13	692.74	2.08
NRSHE	45	182	27749.7	25321	11207	16297.5	6436	0.505035	0.0915902	0	0	0	1	0	0	1	0	0	0	0	1	0	0	1	1	0	0	0	0	0.1	-2.16	623.63	2.37
NRTHE	18	50	31198.5	28840.5	16169	16926.9	13199	0.676264	0.080415	0	0	0	1	0	0	1	0	0	0	0	1	0	0	1	0	1	0	0	0	0.1	-1.86	637.66	2.53
NRVHE	59	177	21402.3	21336.5	8919	14682.4	12826.5	0.873597	0.0840689	0	0	0	1	0	0	1	0	0	0	0	1	0	0	1	0	0	1	0	0	0.1	-0.9	635.68	2.48
NRWAE	30	204	22381.7	17894	13846	16519.5	4048	0.245044	0.0808301	1	0	0	1	0	0	0	0	0	0	0	1	0	0	1	0	0	0	1	0	0	0.31	656.71	1.75
NRWCE	50	120	32810.2	29703	18711	16985	16713.5	0.984013	0.0994902	0	1	0	1	0	0	0	0	0	0	0	1	0	0	1	0	0	0	1	0	0	1.54	688.77	2.43
NRWDE	51	199	24205.8	22909.5	11376	14559	4175	0.286765	0.100462	0	0	1	1	0	0	0	0	0	0	0	1	0	0	1	0	0	0	1	0	-1	-0.77	700.72	2.44
NRWEE	44	266	25610.7	21579.5	9915	13375	17286	1.06965	0.125542	0	0	0	2	0	0	0	0	0	0	0	1	0	0	1	0	0	0	1	0	-1	-0.64	714.75	2.15
NRWFE	36	97	36579.4	30746	15349	17943	8235	0.713954	0.097323	0	0	0	1	1	0	0	0	0	0	0	1	0	0	1	0	0	0	1	0	0	1.79	732.81	2.29
NRWGE	46	212	28259.4	24630	10351.5	17909.6	9584.5	0.535161	0.137462	0	0	0	1	0	1	0	0	0	0	0	1	0	0	1	0	0	0	1	0	0	0	642.68	2.75
NRWHA	76	252	25663.4	22781	17574	17376.8	9862	0.56754	0.119139	1	0	0	0	0	0	1	0	0	0	0	1	0	0	1	0	0	0	1	0	1.1	1.08	664.73	1.96
NRWHC	15	42	33582.3	30670	18334	15292.2	11984	0.77287	0.0907157	0	1	0	0	0	0	1	0	0	0	0	1	0	0	1	0	0	0	1	0	1.1	2.31	696.79	2.64
NRWHD	17	121	30836.4	27217	13108	14136	12044	0.852009	0.112085	0	0	1	0	0	0	1	0	0	0	0	1	0	0	1	0	0	0	1	0	0.1	0	708.74	2.65
NRWHE	52	174	27505.5	25281	10691	14095	10925	0.825301	0.104056	0	0	0	1	0	0	1	0	0	0	0	1	0	0	1	0	0	0	1	0	0.1	0.13	722.77	2.36
NRWHF	48	75	29624.1	26927	9145	13515.1	17782	1.31571	0.0954587	0	0	0	0	1	0	1	0	0	0	0	1	0	0	1	0	0	0	1	0	1.1	2.56	740.83	2.5
NRWHG	40	234	28725.3	25733	21858	18555.8	4675	0.250602	0.110003	0	0	0	0	0	1	1	0	0	0	0	1	0	0	1	0	0	0	1	0	1.1	0.77	650.7	2.96
NRWHH	19	127	22692	20891	13828	14361.4	7063	0.491806	0.0826953	0	0	0	0	0	0	2	0	0	0	0	1	0	0	1	0	0	0	1	0	1.2	0.9	730.79	2.57
NRWHI	56	200	24647.1	23104	13551	14301.1	9553	0.511381	0.106405	0	0	0	0	0	0	1	1	0	0	0	1	0	0	1	0	0	0	1	0	1.1	2.57	706.81	2.37
NRWHK	34	136	19933.5	5093.5	12816	17733.7	-6219.5	-0.386731	1.09253	0	0	0	0	0	0	1	0	1	0	0	1	0	0	1	0	0	0	1	0	2.1	-0.22	721.82	2.22
NRWHL	78	221	17797.8	15122	14167	15045.2	5325	0.264401	0.111061	0	0	0	0	0	0	1	0	0	1	0	1	0	0	1	0	0	0	1	0	1.1	2.47	706.81	2.17
NRWHM	33	201	25382.3	23280.5	13937.5	13414	594.5	0.0443194	0.0864348	0	0	0	0	0	0	1	0	0	0	1	1	0	0	1	0	0	0	1	0	1.1	2	724.85	2.2
NRWHN	40	125	18053	15424	15829.5	14535	-405.5	-0.0264639	0.157389	0	0	0	0	0	0	1	0	0	0	0	2	0	0	1	0	0	0	1	0	1.1	0.17	707.75	2.61
NRWHP	61	150	23127.8	21563	13187	13705	2971	0.229683	0.0884629	0	0	0	0	0	0	1	0	0	0	0	1	1	0	1	0	0	0	1	0	1.1	1.49	690.77	5.12
NRWHQ	64	201	18849.2	12445	11046	13744.2	685.5	0.0348811	0.415149	0	0	0	0	0	0	1	0	0	0	0	1	0	1	1	0	0	0	1	0	1.1	0.55	721.78	2.35
NRWHR	13	223	26505.2	22860	11691	15604.5	10937	0.676473	0.107775	0	0	0	0	0	0	1	0	0	0	0	1	0	0	2	0	0	0	1	0	2.1	-0.24	749.84	2.17
NRWHS	33	113	22255.6	21218	14525	14952.7	4681	0.475767	0.119945	0	0	0	0	0	0	1	0	0	0	0	1	0	0	1	1	0	0	1	0	1.1	0.73	680.73	2.46
NRWHT	57	208	14924.6	13953	12835	18156.6	3064	0.258418	0.150525	0	0	0	0	0	0	1	0	0	0	0	1	0	0	1	0	1	0	1	0	1.1	1.03	694.76	2.62
NRWHV	73	74	16592.5	15462	12203	12445.2	1442	0.125723	0.0666198	0	0	0	0	0	0	1	0	0	0	0	1	0	0	1	0	0	1	1	0	1.1	1.99	692.78	2.57
NRWHW	21	105	27301.6	24983	11684	13861.9	11250	0.977285	0.0887493	0	0	0	0	0	0	1	0	0	0	0	1	0	0	1	0	0	0	2	0	1.1	3.02	779.87	2.45
NRWHY	54	197	22395.8	20767.5	10832.5	14283.6	12391	0.706761	0.084161	0	0	0	0	0	0	1	0	0	0	0	1	0	0	1	0	0	0	1	1	1.1	1.73	756.83	2.49
NRWIE	38	219	35818.9	32424.5	14934	17012.2	20831	1.05906	0.0995628	0	0	0	1	0	0	0	1	0	0	0	1	0	0	1	0	0	0	1	0	0	1.8	698.79	2.16
NRWKE	25	113	16308.2	3230	14676	15476.6	-436	-0.0222236	0.212973	0	0	0	1	0	0	0	0	1	0	0	1	0	0	1	0	0	0	1	0	1	-0.99	713.8	2.01
NRWLE	52	80	23233.7	22370	14249	14463.9	9364	0.697957	0.0717769	0	0	0	1	0	0	0	0	0	1	0	1	0	0	1	0	0	0	1	0	0	1.7	698.79	1.96
NRWME	67	160	24325.4	22679	17769	15492.6	4910	0.362492	0.0921622	0	0	0	1	0	0	0	0	0	0	1	1	0	0	1	0	0	0	1	0	0	1.23	716.83	1.99
NRWNE	72	147	21746.7	19906	12765	14600.7	6745	0.461964	0.0884385	0	0	0	1	0	0	0	0	0	0	0	2	0	0	1	0	0	0	1	0	0	-0.6	699.73	2.4
NRWPE	40	84	27875.4	25684	20163	14208.8	6276	0.450463	0.0869652	0	0	0	1	0	0	0	0	0	0	0	1	1	0	1	0	0	0	1	0	0	0.72	682.75	4.91
NRWQE	56	130	26056.8	24390	13014	12883.9	12391	0.961745	0.0661044	0	0	0	1	0	0	0	0	0	0	0	1	0	1	1	0	0	0	1	0	0	-0.22	713.76	2.14
NRWQG	59	83	17077.1	13777	9107	15222.1	-798	-0.0524237	0.21474	0	0	0	0	0	1	0	0	0	0	0	1	0	1	1	0	0	0	1	0	1	0.42	641.69	2.74
NRWRE	50	53	22318.8	21525.5	20396	15613.1	3294	0.245094	0.0970795	0	0	0	1	0	0	0	0	0	0	0	1	0	0	2	0	0	0	1	0	1	-1.01	741.82	1.96
NRWSE	12	167	17846.1	16628	9780	13366.7	6848	0.512317	0.0706959	0	0	0	1	0	0	0	0	0	0	0	1	0	0	1	1	0	0	1	0	0	-0.04	672.71	2.25
NRWTE	70	174	23402.2	20534	14088.5	14386.4	6445.5	0.448029	0.123424	0	0	0	1	0	0	0	0	0	0	0	1	0	0	1	0	1	0	1	0	0	0.26	686.74	2.41
NRWVE	33	167	28763.3	26167	17316	13743.7	7674	0.624455	0.0945998	0	0	0	1	0	0	0	0	0	0	0	1	0	0	1	0	0	1	1	0	0	1.22	684.76	2.36
NRWWE	57	241	31176.2	27207	5031	12159.5	23600	1.58965	0.104277	0	0	0	1	0	0	0	0	0	0	0	1	0	0	1	0	0	0	2	0	0	2.25	771.85	2.24
NRWYE	63	243	39203.1	36275	5361	13475.5	30914	1.89937	0.0790945	0	0	0	1	0	0	0	0	0	0	0	1	0	0	1	0	0	0	1	1	0	0.96	748.81	2.28
NRYHE	31	30	27137.5	25281	9183	13673.7	17460	1.05482	0.0708638	0	0	0	1	0	0	1	0	0	0	0	1	0	0	1	0	0	0	0	1	0.1	-1.16	699.73	2.4
NSWHE	26	270	27469.8	25320.5	15867	13196.2	13120.5	0.92705	0.112323	0	0	0	1	0	0	1	0	0	0	0	1	0	0	0	1	0	0	1	0	-0.9	1.1	653.66	2.65
NSWQG	38	216	15199	13608	12835	14386.2	-603	-0.060914	0.11057	0	0	0	0	0	1	0	0	0	0	0	1	0	1	0	1	0	0	1	0	0	1.39	572.58	3.03
NTWHE	25	227	27345.8	24096	15993	14834.4	7678	0.517579	0.0863474	0	0	0	1	0	0	1	0	0	0	0	1	0	0	0	0	1	0	1	0	-0.9	1.4	667.69	2.81
NTWQG	30	187	20378.6	15462	9887	16982.4	4092	0.250021	0.276102	0	0	0	0	0	1	0	0	0	0	0	1	0	1	0	0	1	0	1	0	0	1.69	586.61	3.19
NVWHE	81	148	21222.6	20144	9038	9771.3	6951	0.711369	0.120329	0	0	0	1	0	0	1	0	0	0	0	1	0	0	0	0	0	1	1	0	-0.9	2.36	665.71	2.76
NVWQG	68	86	22124.8	21283	14041	15253.9	3539	0.232006	0.0793851	0	0	0	0	0	1	0	0	0	0	0	1	0	1	0	0	0	1	1	0	0	2.65	584.63	3.14
NWWHE	23	88	33782.6	30326.5	10424	15517.4	19902.5	1.5904	0.104554	0	0	0	1	0	0	1	0	0	0	0	1	0	0	0	0	0	0	2	0	-0.9	3.39	752.8	2.64
NWWQG	34	167	23424.7	22246.5	14387	16149.9	7859.5	0.56338	0.0869057	0	0	0	0	0	1	0	0	0	0	0	1	0	1	0	0	0	0	2	0	0	3.68	671.72	3.02
NYWHE	12	164	40673.3	37347	16225.5	18425.7	16365	0.934729	0.0853193	0	0	0	1	0	0	1	0	0	0	0	1	0	0	0	0	0	0	1	1	-0.9	2.1	729.76	2.68
NYWQG	41	111	21072.2	19409	16420.5	12893	738	0.0572403	0.0954981	0	0	0	0	0	1	0	0	0	0	0	1	0	1	0	0	0	0	1	1	0	2.39	648.68	3.06
PEQWFGNRWHEGYR	41	153	27208.8	24736	18975	13630	8453	0.538006	0.0924022	0	0	0	2	1	2	1	0	0	0	0	1	1	1	2	0	0	0	2	1	0.1	3.98	1844.01	10.08
PETWFQNGWQGKNP	85	193	10609.4	2394	5851.5	19216	-3457.5	-0.179928	0.534248	0	0	0	1	1	2	0	0	1	0	0	2	2	2	0	0	1	0	2	0	0	4.72	1670.82	13.24
PGWQG	66	132	26010.8	24292	15716.5	15958.8	9147.5	0.510306	0.0891987	0	0	0	0	0	2	0	0	0	0	0	0	1	1	0	0	0	0	1	0	0	2.75	525.57	6.04
PRWHE	35	173	27834.3	25266	7067.5	13954.6	16566.5	1.18717	0.0854581	0	0	0	1	0	0	1	0	0	0	0	0	1	0	1	0	0	0	1	0	0.1	1.45	705.79	4.87
QATWFQNGWQGKNP	40	93	9131.08	2577	18039	17035.2	-15374	-0.902484	1.23148	1	0	0	0	1	2	0	0	1	0	0	2	1	3	0	0	1	0	2	0	1	4.73	1643.79	10.07
QCTWFQNGWQGKNP	68	101	8425.58	2602	7875	16084.3	-2734	-0.214271	0.984506	0	1	0	0	1	2	0	0	1	0	0	2	1	3	0	0	1	0	2	0	1	5.96	1675.85	10.75
QDTWFQNGWQGKNP	75	33	9236.77	2357	14286	16308.2	-11942	-0.639511	1.26559	0	0	1	0	1	2	0	0	1	0	0	2	1	3	0	0	1	0	2	0	0	3.65	1687.8	10.76
QEAWFQNGWQGKNP	50	185	4111.87	2438	15682	17635	-13124	-0.746943	0.5227	1	0	0	1	1	2	0	0	1	0	0	2	1	3	0	0	0	0	2	0	0	3.83	1671.8	9.81
QECWFQNGWQGKNP	46	235	19982.6	2834	18438	18632.5	-5563	-0.404254	1.62614	0	1	0	1	1	2	0	0	1	0	0	2	1	3	0	0	0	0	2	0	0	5.06	1703.86	10.49
QEDWFQNGWQGKNP	54	143	14502.1	4654	14513	20663.5	-8234	-0.398479	0.923198	0	0	1	1	1	2	0	0	1	0	0	2	1	3	0	0	0	0	2	0	-1	2.75	1715.81	10.5
QEEWFQNGWQGKNP	40	121	8359.9	2831	12489	15986.9	-9658	-0.705923	1.27485	0	0	0	2	1	2	0	0	1	0	0	2	1	3	0	0	0	0	2	0	-1	2.88	1729.84	10.21
QEFWFQNGWQGKNP	50	214	10350.2	2561	17715	18206.8	-10176	-0.558913	0.513888	0	0	0	1	2	2	0	0	1	0	0	2	1	3	0	0	0	0	2	0	0	5.31	1747.9	10.35
QEGWFQNGWQGKNP	58	85	6363.66	2558	9912	17045	-6795	-0.413646	0.967249	0	0	0	1	1	3	0	0	1	0	0	2	1	3	0	0	0	0	2	0	0	3.52	1657.77	10.81
QEHWFQNGWQGKNP	32	119	7009.25	2627	4531	17478.7	-2005	-0.100454	1.02059	0	0	0	1	1	2	1	0	1	0	0	2	1	3	0	0	0	0	2	0	0.1	3.65	1737.86	10.42
QEIWFQNGWQGKNP	48	100	10246.8	2715	21010.5	15908.7	-18503.5	-1.17471	1.14218	0	0	0	1	1	2	0	1	1	0	0	2	1	3	0	0	0	0	2	0	0	5.32	1713.88	10.22
QEKWFQNGWQGKNP	17	145	7260.72	2570	17178	18561.7	-14991	-0.807633	1.03857	0	0	0	1	1	2	0	0	2	0	0	2	1	3	0	0	0	0	2	0	1	2.53	1728.89	10.07
QELWFQNGWQGKNP	69	81	4679.68	2269	6291	14042	-4022	-0.30808	0.496465	0	0	0	1	1	2	0	0	1	1	0	2	1	3	0	0	0	0	2	0	0	5.22	1713.88	10.02
QEMWFQNGWQGKNP	36	200	2650.05	2262	15295	14334.2	-12813	-0.668672	0.158329	0	0	0	1	1	2	0	0	1	0	1	2	1	3	0	0	0	0	2	0	0	4.75	1731.92	10.05
QENWFQNGWQGKNP	66	93	9113.75	2646	11169	19234	-9051	-0.409336	1.45585	0	0	0	1	1	2	0	0	1	0	0	3	1	3	0	0	0	0	2	0	0	2.92	1714.82	10.46
QEPWFQNGWQGKNP	49	280	5982.44	2495	7121	13674	-5047	-0.369095	0.87454	0	0	0	1	1	2	0	0	1	0	0	2	2	3	0	0	0	0	2	0	0	4.24	1697.84	12.97
QEQWFGNRWHEGYR	37	249	29321	26371	13504	14565.3	12647	0.868295	0.0933445	0	0	0	2	1	2	1	0	0	0	0	1	0	2	2	0	0	0	2	1	0.1	3.04	1875.02	7.31
QEQWFQNGWQGKNP	78	118	10222.1	2237	7347	17813.8	-2945	-0.165322	0.713944	0	0	0	1	1	2	0	0	1	0	0	2	1	4	0	0	0	0	2	0	0	3.3	1728.85	10.2
QERWFQNGWQGKNP	26	119	12378.4	2803	5751	18106.5	-3552	-0.182621	1.47638	0	0	0	1	1	2	0	0	1	0	0	2	1	3	1	0	0	0	2	0	1	2.51	1756.91	10.02
QESWFQNGWQGKNP	28	175	6668.6	2470	10210	18763.7	-7715	-0.499207	1.01903	0	0	0	1	1	2	0	0	1	0	0	2	1	3	0	1	0	0	2	0	0	3.48	1687.8	10.31
QETAFQNGWQGKNP	55	155	2466.61	2426	4729	19308.7	-2058	-0.106584	0.0362098	1	0	0	1	1	2	0	0	1	0	0	2	1	3	0	0	1	0	1	0	0	1.84	1586.69	9.98
QETCFQNGWQGKNP	65	132	12607.1	3017	10396	16772.3	-7379	-0.414565	1.16408	0	1	0	1	1	2	0	0	1	0	0	2	1	3	0	0	1	0	1	0	0	3.07	1618.75	10.66
QETDFQNGWQGKNP	41	178	3231.88	2237	13495	17137.1	-11258	-0.656938	0.367928	0	0	1	1	1	2	0	0	1	0	0	2	1	3	0	0	1	0	1	0	-1	0.76	1630.7	10.67
QETEFQNGWQGKNP	32	112	7481.29	2721	8950	21318	-4507	-0.203302	1.01141	0	0	0	2	1	2	0	0	1	0	0	2	1	3	0	0	1	0	1	0	-1	0.89	1644.73	10.38
QETFFQNGWQGKNP	82	246	2213.14	2049	6901	15028.8	-4934	-0.354236	0.0770605	0	0	0	1	2	2	0	0	1	0	0	2	1	3	0	0	1	0	1	0	0	3.32	1662.79	10.52
QETGFQNGWQGKNP	80	147	4009.27	2049	6235	16438.3	-4186	-0.25465	0.718731	0	0	0	1	1	3	0	0	1	0	0	2	1	3	0	0	1	0	1	0	0	1.53	1572.66	10.98
QETHFQNGWQGKNP	43	143	8993.07	2350	11999	15244.1	-578	-0.0379163	0.0987433	0	0	0	1	1	2	1	0	1	0	0	2	1	3	0	0	1	0	1	0	0.1	1.66	1652.75	10.59
QETIFQNGWQGKNP	46	221	2535.83	2489	11709	16557.2	-9528	-0.575461	0.150738	0	0	0	1	1	2	0	1	1	0	0	2	1	3	0	0	1	0	1	0	0	3.33	1628.77	10.39
QETKFQNGWQGKNP	47	140	3843.22	2413	6423	15896	-3985	-0.296983	0.455133	0	0	0	1	1	2	0	0	2	0	0	2	1	3	0	0	1	0	1	0	1	0.54	1643.78	10.24
QETLFQNGWQGKNP	37	119	5316.15	2413	11772	15857.8	-9359	-0.650328	0.789879	0	0	0	1	1	2	0	0	1	1	0	2	1	3	0	0	1	0	1	0	0	3.23	1628.77	10.19
QETMFQNGWQGKNP	22	185	2312.04	2218	2885	13846.5	-667	-0.0329863	0.0415244	0	0	0	1	1	2	0	0	1	0	1	2	1	3	0	0	1	0	1	0	0	2.76	1646.81	10.22
QETNFQNGWQGKNP	19	201	2403.2	2369	12903.5	18342.7	-10534.5	-0.55511	0.0352334	0	0	0	1	1	2	0	0	1	0	0	3	1	3	0	0	1	0	1	0	0	0.93	1629.71	10.63
QETPFQNGWQGKNP	36	267	5931.13	2514	14123	17068	-11609	-0.777354	0.85834	0	0	0	1	1	2	0	0	1	0	0	2	2	3	0	0	1	0	1	0	0	2.25	1612.73	13.14
QETQFQNGWQGKNP	73	118	6020.2	2608	12181	13496.9	-9472	-0.588179	0.798541	0	0	0	1	1	2	0	0	1	0	0	2	1	4	0	0	1	0	1	0	0	1.31	1643.74	10.37
QETRFQNGWQGKNP	56	237	2424.61	2237	6147	17867	-3778	-0.211451	0.1004	0	0	0	1	1	2	0	0	1	0	0	2	1	3	1	0	1	0	1	0	1	0.52	1671.8	10.19
QETSFQNGWQGKNP	29	145	3029.05	2319	14255	18255.5	-11792	-0.723638	0.206869	0	0	0	1	1	2	0	0	1	0	0	2	1	3	0	1	1	0	1	0	0	1.49	1602.69	10.48
QETTFQNGWQGKNP	53	102	13765.1	3048	22097	18412.4	-19049	-1.02795	1.28568	0	0	0	1	1	2	0	0	1	0	0	2	1	3	0	0	2	0	1	0	0	1.79	1616.72	10.64
QETVFQNGWQGKNP	59	205	2511.46	2284	9535	14083.8	-7015	-0.498091	0.094936	0	0	0	1	1	2	0	0	1	0	0	2	1	3	0	0	1	1	1	0	0	2.75	1614.74	10.59
QETWAQNGWQGKNP	23	78	5494.29	2375	10785	16093.2	-8372	-0.52022	0.838712	1	0	0	1	0	2	0	0	1	0	0	2	1	3	0	0	1	0	2	0	0	2.3	1625.73	9.93
QETWCQNGWQGKNP	71	125	15971.9	13083	12602	17074.8	481	0.0322897	0.132953	0	1	0	1	0	2	0	0	1	0	0	2	1	3	0	0	1	0	2	0	0	3.53	1657.79	10.61
QETWDQNGWQGKNP	65	130	9275.42	2526	8416	13285.1	-6173	-0.304322	1.25319	0	0	1	1	0	2	0	0	1	0	0	2	1	3	0	0	1	0	2	0	-1	1.22	1669.74	10.62
QETWEQNGWQGKNP	4	195	11427.2	2470	20599	20340.1	-18129	-0.715957	1.51196	0	0	0	2	0	2	0	0	1	0	0	2	1	3	0	0	1	0	2	0	-1	1.35	1683.77	10.33
QETWFANGWQGKNP	27	211	4857.32	2184	13375	20710.4	-10937	-0.533588	0.833325	1	0	0	1	1	2	0	0	1	0	0	2	1	2	0	0	1	0	2	0	0	4.31	1644.78	10.08
QETWFCNGWQGKNP	53	241	6706.62	2375	6914	21078.2	-4539	-0.229184	1.0381	0	1	0	1	1	2	0	0	1	0	0	2	1	2	0	0	1	0	2	0	0	5.54	1676.84	10.76
QETWFDNGWQGKNP	56	46	10619.1	2960	15430	15518.6	-3074	-0.176342	0.780209	0	0	1	1	1	2	0	0	1	0	0	2	1	2	0	0	1	0	2	0	-1	3.23	1688.79	10.77
QETWFENGWQGKNP	69	145	9294.64	2426	11030.5	15557.2	-8604.5	-0.641706	1.27468	0	0	0	2	1	2	0	0	1	0	0	2	1	2	0	0	1	0	2	0	-1	3.36	1702.82	10.48
QETWFFNGWQGKNP	20	158	8997.24	2734	8856	17989.1	-6053	-0.336481	1.16623	0	0	0	1	2	2	0	0	1	0	0	2	1	2	0	0	1	0	2	0	0	5.79	1720.88	10.62
QETWFGNGWQGKNP	46	131	18060.5	3519	24663	20386.9	-21810	-0.991452	1.41244	0	0	0	1	1	3	0	0	1	0	0	2	1	2	0	0	1	0	2	0	0	4	1630.75	11.08
QETWFHNGWQGKNP	13	84	6571.52	2533	16310	16820.6	-13777	-0.819057	0.996501	0	0	0	1	1	2	1	0	1	0	0	2	1	2	0	0	1	0	2	0	0.1	4.13	1710.84	10.69
QETWFINGWQGKNP	55	208	13848	4010	9013	17772	-5003	-0.281509	1.12273	0	0	0	1	1	2	0	1	1	0	0	2	1	2	0	0	1	0	2	0	0	5.8	1686.86	10.49
QETWFKNGWQGKNP	70	117	7574.94	2834	8793	15965	-6436	-0.403131	1.14238	0	0	0	1	1	2	0	0	2	0	0	2	1	2	0	0	1	0	2	0	1	3.01	1701.87	10.34
QETWFLNGWQGKNP	58	149	5789.73	2375	15908	19107.2	-13533	-0.714067	0.880261	0	0	0	1	1	2	0	0	1	1	0	2	1	2	0	0	1	0	2	0	0	5.7	1686.86	10.29
QETWFMNGWQGKNP	9	220	6227.34	2501	5003	17216.7	-2741	-0.159206	0.947251	0	0	0	1	1	2	0	0	1	0	1	2	1	2	0	0	1	0	2	0	0	5.23	1704.9	10.32
QETWFNNGWQGKNP	53	156	7597.17	2621	19195	15917.3	-16574	-0.865772	1.06422	0	0	0	1	1	2	0	0	1	0	0	3	1	2	0	0	1	0	2	0	0	3.4	1687.8	10.73
QETWFPNGWQGKNP	78	53	11896.8	2797	8592	15564.7	-6405	-0.45922	1.44453	0	0	0	1	1	2	0	0	1	0	0	2	2	2	0	0	1	0	2	0	0	4.72	1670.82	13.24
QETWFQAGWQGKNP	14	193	2760.93	2275	7982	16830.2	-5707	-0.309501	0.193588	1	0	0	1	1	2	0	0	1	0	0	1	1	3	0	0	1	0	2	0	0	4.69	1658.81	9.82
QETWFQCGWQGKNP	37	103	8594.55	2551	19792.5	17813.4	-17241.5	-0.849386	0.473597	0	1	0	1	1	2	0	0	1	0	0	1	1	3	0	0	1	0	2	0	0	5.92	1690.87	10.5
QETWFQDGWQGKNP	37	203	12300.4	6929.5	19309	20456.5	-4966	-0.360753	0.573846	0	0	1	1	1	2	0	0	1	0	0	1	1	3	0	0	1	0	2	0	-1	3.61	1702.82	10.51
QETWFQEGWQGKNP	60	63	13235.3	8831	18611	16072	-9780	-0.608513	0.504046	0	0	0	2	1	2	0	0	1	0	0	1	1	3	0	0	1	0	2	0	-1	3.74	1716.85	10.22
QETWFQFGWQGKNP	66	85	8793.36	2533	12382	14463.6	-9931	-0.538528	1.2108	0	0	0	1	2	2	0	0	1	0	0	1	1	3	0	0	1	0	2	0	0	6.17	1734.91	10.36
QETWFQGGWQGKNP	24	144	4529.02	2325	12002	14850.1	-9715	-0.654204	0.666786	0	0	0	1	1	3	0	0	1	0	0	1	1	3	0	0	1	0	2	0	0	4.38	1644.78	10.82
QETWFQHGWQGKNP	61	181	8184.43	2470	11496	18163	-9026	-0.496943	1.19802	0	0	0	1	1	2	1	0	1	0	0	1	1	3	0	0	1	0	2	0	0.1	4.51	1724.87	10.43
QETWFQIGWQGKNP	14	280	6519.33	2520	12332	17107.8	-10057	-0.837623	0.950513	0	0	0	1	1	2	0	1	1	0	0	1	1	3	0	0	1	0	2	0	0	6.18	1700.89	10.23
QETWFQKGWQGKNP	22	258	3092.57	2181	2960	17479.4	-779	-0.0502427	0.369599	0	0	0	1	1	2	0	0	2	0	0	1	1	3	0	0	1	0	2	0	1	3.39	1715.9	10.08
QETWFQLGWQGKNP	80	260	10286.6	2482	4412	14121.1	-1823	-0.12373	1.42178	0	0	0	1	1	2	0	0	1	1	0	1	1	3	0	0	1	0	2	0	0	6.08	1700.89	10.03
QETWFQMGWQGKNP	12	114	8376.29	2545	6976	15900.9	-4211	-0.31487	1.21876	0	0	0	1	1	2	0	0	1	0	1	1	1	3	0	0	1	0	2	0	0	5.61	1718.93	10.06
QETWFQNAWQGKNP	43	130	12314	2375	3325	12817.1	-629	-0.0422983	1.64574	1	0	0	1	1	1	0	0	1	0	0	2	1	3	0	0	1	0	2	0	0	4.09	1715.86	9.47
QETWFQNCWQGKNP	53	91	31871	30405	11335.5	17416.1	12285	0.545482	0.28942	0	1	0	1	1	1	0	0	1	0	0	2	1	3	0	0	1	0	2	0	0	5.32	1747.92	10.15
QETWFQNDWQGKNP	45	33	13452.8	9626	11722	16149.7	-2096	-0.129786	0.334722	0	0	1	1	1	1	0	0	1	0	0	2	1	3	0	0	1	0	2	0	-1	3.01	1759.87	10.16
QETWFQNEWQGKNP	64	188	13010.5	4434	20714.5	17308.5	-12088.5	-0.731283	1.25088	0	0	0	2	1	1	0	0	1	0	0	2	1	3	0	0	1	0	2	0	-1	3.14	1773.9	9.87
QETWFQNFWQGKNP	13	94	5580.72	2401	8453.5	18422.7	-6052.5	-0.341491	0.859386	0	0	0	1	2	1	0	0	1	0	0	2	1	3	0	0	1	0	2	0	0	5.57	1791.96	10.01
QETWFQNGAQGKNP	52	135	16483.4	3645	12860	21564	-10761	-0.657481	0.32533	1	0	0	1	1	2	0	0	1	0	0	2	1	3	0	0	1	0	1	0	0	1.84	1586.69	9.98
QETWFQNGCQGKNP	58	194	6487.03	2306	9421.5	16544.9	-3287.5	-0.166776	0.994056	0	1	0	1	1	2	0	0	1	0	0	2	1	3	0	0	1	0	1	0	0	3.07	1618.75	10.66
QETWFQNGDQGKNP	65	237	2405.25	2250	9311.5	17741.2	-7130.5	-0.407752	0.0978704	0	0	1	1	1	2	0	0	1	0	0	2	1	3	0	0	1	0	1	0	-1	0.76	1630.7	10.67
QETWFQNGEQGKNP	76	202	4910.44	2237	9996.5	16332.3	-7759.5	-0.475101	0.786228	0	0	0	2	1	2	0	0	1	0	0	2	1	3	0	0	1	0	1	0	-1	0.89	1644.73	10.38
QETWFQNGFQGKNP	18	86	4070.9	2206	11992	15242.3	-9774	-0.641243	0.612683	0	0	0	1	2	2	0	0	1	0	0	2	1	3	0	0	1	0	1	0	0	3.32	1662.79	10.52
QETWFQNGGQGKNP	81	26	3581.62	2086	9468.5	18824.9	-7463.5	-0.422347	0.580171	0	0	0	1	1	3	0	0	1	0	0	2	1	3	0	0	1	0	1	0	0	1.53	1572.66	10.98
QETWFQNGHQGKNP	84	155	3522.45	2067	8384	14157.7	-6317	-0.44619	0.365233	0	0	0	1	1	2	1	0	1	0	0	2	1	3	0	0	1	0	1	0	0.1	1.66	1652.75	10.59
QETWFQNGIQGKNP	56	99	9869.05	2438	4393	17845.2	-1955	-0.111965	1.42828	0	0	0	1	1	2	0	1	1	0	0	2	1	3	0	0	1	0	1	0	0	3.33	1628.77	10.39
QETWFQNGKQGKNP	26	188	2315.53	2199	4990	17179.2	-2791	-0.162464	0.0253155	0	0	0	1	1	2	0	0	2	0	0	2	1	3	0	0	1	0	1	0	1	0.54	1643.78	10.24
QETWFQNGLQGKNP	13	125	2451.33	2256	13170.5	18359.7	-10612.5	-0.578032	0.0830374	0	0	0	1	1	2	0	0	1	1	0	2	1	3	0	0	1	0	1	0	0	3.23	1628.77	10.19
QETWFQNGMQGKNP	41	139	2309.89	2281	13199	16327.3	-10918	-0.668696	0.012586	0	0	0	1	1	2	0	0	1	0	1	2	1	3	0	0	1	0	1	0	0	2.76	1646.81	10.22
QETWFQNGNQGKNP	86	173	2236.09	1948	3243	16041.6	-1295	-0.0880755	0.0194583	0	0	0	1	1	2	0	0	1	0	0	3	1	3	0	0	1	0	1	0	0	0.93	1629.71	10.63
QETWFQNGPQGKNP	38	62	3796.57	2250	12916	18364	-10666	-0.580812	0.517849	0	0	0	1	1	2	0	0	1	0	0	2	2	3	0	0	1	0	1	0	0	2.25	1612.73	13.14
QETWFQNGQQGKNP	63	235	2937.69	2218	3532	18790.1	-1546	-0.0956218	0.281018	0	0	0	1	1	2	0	0	1	0	0	2	1	4	0	0	1	0	1	0	0	1.31	1643.74	10.37
QETWFQNGRQGKNP	55	56	2525.01	2212	11483	19374.2	-9215	-0.454727	0.132348	0	0	0	1	1	2	0	0	1	0	0	2	1	3	1	0	1	0	1	0	1	0.52	1671.8	10.19
QETWFQNGSQGKNP	68	50	10382.9	2558	13120.5	16543.9	-10562.5	-0.638454	0.892673	0	0	0	1	1	2	0	0	1	0	0	2	1	3	0	1	1	0	1	0	0	1.49	1602.69	10.48
QETWFQNGTQGKNP	73	104	7064.59	2338	4538	14439.6	-2200	-0.156773	1.05088	0	0	0	1	1	2	0	0	1	0	0	2	1	3	0	0	2	0	1	0	0	1.79	1616.72	10.64
QETWFQNGVQGKNP	59	145	2747.68	2407	9799	16801.5	-7392	-0.696188	0.211	0	0	0	1	1	2	0	0	1	0	0	2	1	3	0	0	1	1	1	0	0	2.75	1614.74	10.59
QETWFQNGWAGKNP	21	91	5102.36	2463	11439	17433.9	-9070	-0.609136	0.728323	1	0	0	1	1	2	0	0	1	0	0	2	1	2	0	0	1	0	2	0	0	4.31	1644.78	10.08
QETWFQNGWCGKNP	56	85	12424.3	7709	16776	13528.3	-12128	-0.772739	0.539013	0	1	0	1	1	2	0	0	1	0	0	2	1	2	0	0	1	0	2	0	0	5.54	1676.84	10.76
QETWFQNGWDGKNP	33	61	13641.3	3695	12388	18518.6	-2301	-0.117256	0.940933	0	0	1	1	1	2	0	0	1	0	0	2	1	2	0	0	1	0	2	0	-1	3.23	1688.79	10.77
QETWFQNGWEGKNP	40	288	16855.2	13394	20188	18968.9	-6794	-0.358165	0.287775	0	0	0	2	1	2	0	0	1	0	0	2	1	2	0	0	1	0	2	0	-1	3.36	1702.82	10.48
QETWFQNGWFGKNP	10	137	10361	2677	14934	17453.5	-6534	-0.326173	1.06042	0	0	0	1	2	2	0	0	1	0	0	2	1	2	0	0	1	0	2	0	0	5.79	1720.88	10.62
QETWFQNGWGGKNP	61	102	8596.66	2507	14503	15734	-11996	-0.775445	1.23229	0	0	0	1	1	3	0	0	1	0	0	2	1	2	0	0	1	0	2	0	0	4	1630.75	11.08
QETWFQNGWHGKNP	10	111	11378.6	3017	12885	17523.3	-9868	-0.514511	1.32747	0	0	0	1	1	2	1	0	1	0	0	2	1	2	0	0	1	0	2	0	0.1	4.13	1710.84	10.69
QETWFQNGWIGKNP	50	126	5078.92	2199	6712	17109.4	-4670	-0.328974	0.911169	0	0	0	1	1	2	0	1	1	0	0	2	1	2	0	0	1	0	2	0	0	5.8	1686.86	10.49
QETWFQNGWKGKNP	10	194	4101.04	2357	4707	17016.8	-2325	-0.127377	0.553851	0	0	0	1	1	2	0	0	2	0	0	2	1	2	0	0	1	0	2	0	1	3.01	1701.87	10.34
QETWFQNGWLGKNP	57	124	9485.2	2878	10056	18342.5	-7178	-0.529734	1.18092	0	0	0	1	1	2	0	0	1	1	0	2	1	2	0	0	1	0	2	0	0	5.7	1686.86	10.29
QETWFQNGWMGKNP	40	182	8519.89	2646	16492.5	15918.2	-5914	-0.371525	0.607023	0	0	0	1	1	2	0	0	1	0	1	2	1	2	0	0	1	0	2	0	0	5.23	1704.9	10.32
QETWFQNGWNGKNP	72	93	8429.74	2533	10864	16387.9	-8331	-0.503614	1.14483	0	0	0	1	1	2	0	0	1	0	0	3	1	2	0	0	1	0	2	0	0	3.4	1687.8	10.73
QETWFQNGWPGKNP	39	74	5430.44	2401	17392	17058	-8334	-0.488567	0.490949	0	0	0	1	1	2	0	0	1	0	0	2	2	2	0	0	1	0	2	0	0	4.72	1670.82	13.24
QETWFQNGWQAKNP	74	209	3044.11	2130	5110	15303.3	-2684	-0.189697	0.357087	1	0	0	1	1	1	0	0	1	0	0	2	1	3	0	0	1	0	2	0	0	4.09	1715.86	9.47
QETWFQNGWQCKNP	4	80	21074.1	11420	10616	21532.3	-4274	-0.198493	0.92819	0	1	0	1	1	1	0	0	1	0	0	2	1	3	0	0	1	0	2	0	0	5.32	1747.92	10.15
QETWFQNGWQDKNP	86	19	13497.5	5851	13067	16826.5	-4865.5	-0.268579	0.83589	0	0	1	1	1	1	0	0	1	0	0	2	1	3	0	0	1	0	2	0	-1	3.01	1759.87	10.16
QETWFQNGWQEKNP	26	37	11672.3	2866	13777.5	17703.7	-3938	-0.263989	1.15038	0	0	0	2	1	1	0	0	1	0	0	2	1	3	0	0	1	0	2	0	-1	3.14	1773.9	9.87
QETWFQNGWQFKNP	47	272	12049.4	2803	3155	17019.9	-352	-0.02007	1.45833	0	0	0	1	2	1	0	0	1	0	0	2	1	3	0	0	1	0	2	0	0	5.57	1791.96	10.01
QETWFQNGWQGANP	64	85	20083.5	17423	13809	15075.2	3614	0.240218	0.122272	1	0	0	1	1	2	0	0	0	0	0	2	1	3	0	0	1	0	2	0	-1	5.08	1644.74	10.21
QETWFQNGWQGCNP	74	220	24408.1	21778	5946	13066.4	15832	1.20994	0.0846094	0	1	0	1	1	2	0	0	0	0	0	2	1	3	0	0	1	0	2	0	-1	6.31	1676.8	10.89
QETWFQNGWQGDNP	39	148	18328.2	14890	18039	14001.2	-880	-0.0652197	0.146698	0	0	1	1	1	2	0	0	0	0	0	2	1	3	0	0	1	0	2	0	-2	4	1688.75	10.9
QETWFQNGWQGENP	57	232	19577.1	15896	9415	18068.2	3430	0.183337	0.208294	0	0	0	2	1	2	0	0	0	0	0	2	1	3	0	0	1	0	2	0	-2	4.13	1702.78	10.61
QETWFQNGWQGFNP	74	223	29663	26542	14214	14722.9	13666.5	0.928246	0.100102	0	0	0	1	2	2	0	0	0	0	0	2	1	3	0	0	1	0	2	0	-1	6.56	1720.84	10.75
QETWFQNGWQGGNP	76	109	16883.5	14777	11961	12938	-475	-0.0411532	0.125871	0	0	0	1	1	3	0	0	0	0	0	2	1	3	0	0	1	0	2	0	-1	4.77	1630.71	11.21
QETWFQNGWQGHNP	41	14	16151.9	14776.5	17218.5	13282	4044.5	0.337237	0.0978728	0	0	0	1	1	2	1	0	0	0	0	2	1	3	0	0	1	0	2	0	-0.9	4.9	1710.8	10.82
QETWFQNGWQGINP	58	231	30290.7	26807	11112.5	18383.5	15694.5	0.853725	0.122178	0	0	0	1	1	2	0	1	0	0	0	2	1	3	0	0	1	0	2	0	-1	6.57	1686.82	10.62
QETWFQNGWQGKAP	67	58	10251.9	2495	12533	15593.3	-10227	-0.65586	1.41318	1	0	0	1	1	2	0	0	1	0	0	1	1	3	0	0	1	0	2	0	0	4.69	1658.81	9.82
QETWFQNGWQGKCP	20	160	14131.6	11647	17040	13231.4	-3482	-0.267585	0.193368	0	1	0	1	1	2	0	0	1	0	0	1	1	3	0	0	1	0	2	0	0	5.92	1690.87	10.5
QETWFQNGWQGKDP	67	170	11288.3	5304	14884	15607.8	-12348.5	-0.799024	0.755306	0	0	1	1	1	2	0	0	1	0	0	1	1	3	0	0	1	0	2	0	-1	3.61	1702.82	10.51
QETWFQNGWQGKEP	31	207	12419.1	2627	7652	15822.5	-5025	-0.317587	0.805965	0	0	0	2	1	2	0	0	1	0	0	1	1	3	0	0	1	0	2	0	-1	3.74	1716.85	10.22
QETWFQNGWQGKFP	85	65	13343.9	10097	12175	11697.4	-2078	-0.177647	0.207784	0	0	0	1	2	2	0	0	1	0	0	1	1	3	0	0	1	0	2	0	0	6.17	1734.91	10.36
QETWFQNGWQGKGP	30	59	11708.4	4223	15141	15712.6	-11106	-0.753756	1.00307	0	0	0	1	1	3	0	0	1	0	0	1	1	3	0	0	1	0	2	0	0	4.38	1644.78	10.82
QETWFQNGWQGKHP	64	126	16157.7	11326	8447	15107.1	-968.5	-0.0493502	0.379509	0	0	0	1	1	2	1	0	1	0	0	1	1	3	0	0	1	0	2	0	0.1	4.51	1724.87	10.43
QETWFQNGWQGKIP	78	166	12906.1	3010	10138	18252.9	-8347	-0.502342	1.45576	0	0	0	1	1	2	0	1	1	0	0	1	1	3	0	0	1	0	2	0	0	6.18	1700.89	10.23
QETWFQNGWQGKKP	4	176	2210.62	2174	3790	16354.7	-1559	-0.0953243	0.0134059	0	0	0	1	1	2	0	0	2	0	0	1	1	3	0	0	1	0	2	0	1	3.39	1715.9	10.08
QETWFQNGWQGKLP	41	159	21815.9	21323	18755	17434.7	3680	0.221819	0.155104	0	0	0	1	1	2	0	0	1	1	0	1	1	3	0	0	1	0	2	0	0	6.08	1700.89	10.03
QETWFQNGWQGKMP	17	132	6820.72	2545	7662	18793.6	-5132.5	-0.25959	0.937512	0	0	0	1	1	2	0	0	1	0	1	1	1	3	0	0	1	0	2	0	0	5.61	1718.93	10.06
QETWFQNGWQGKNA	60	231	2834.36	2319	5606	13747.1	-3268	-0.172283	0.20068	1	0	0	1	1	2	0	0	1	0	0	2	0	3	0	0	1	0	2	0	0	3.37	1675.79	7.31
QETWFQNGWQGKNC	74	178	16865	12605	9519	14038.8	-1832	-0.158826	0.291146	0	1	0	1	1	2	0	0	1	0	0	2	0	3	0	0	1	0	2	0	0	4.6	1707.85	7.99
QETWFQNGWQGKND	55	113	17743.3	8315.5	12143	19572.1	-9739	-0.54124	0.524438	0	0	1	1	1	2	0	0	1	0	0	2	0	3	0	0	1	0	2	0	-1	2.29	1719.8	8
QETWFQNGWQGKNE	23	196	9406.82	2463	5826	17160.8	-3645	-0.209469	1.3056	0	0	0	2	1	2	0	0	1	0	0	2	0	3	0	0	1	0	2	0	-1	2.42	1733.83	7.71
QETWFQNGWQGKNF	51	108	19740.8	17373	14198	15219.2	-3915.5	-0.252798	0.12777	0	0	0	1	2	2	0	0	1	0	0	2	0	3	0	0	1	0	2	0	0	4.85	1751.89	7.85
QETWFQNGWQGKNG	34	156	8443.14	3186	14871	15681.8	-11590	-0.802268	0.974588	0	0	0	1	1	3	0	0	1	0	0	2	0	3	0	0	1	0	2	0	0	3.06	1661.76	8.31
QETWFQNGWQGKNH	32	264	17376.7	13969	8331	16003.7	5600.5	0.346854	0.209743	0	0	0	1	1	2	1	0	1	0	0	2	0	3	0	0	1	0	2	0	0.1	3.19	1741.85	7.92
QETWFQNGWQGKNI	28	278	4744.79	2426	13092	19118.1	-2558	-0.131771	0.0786376	0	0	0	1	1	2	0	1	1	0	0	2	0	3	0	0	1	0	2	0	0	4.86	1717.87	7.72
QETWFQNGWQGKNK	12	196	5145.42	2350	2891	15885	-541	-0.0340572	0.713848	0	0	0	1	1	2	0	0	2	0	0	2	0	3	0	0	1	0	2	0	1	2.07	1732.88	7.57
QETWFQNGWQGKNL	14	65	10140.4	3252	8560	15779.3	-4893	-0.277443	0.826316	0	0	0	1	1	2	0	0	1	1	0	2	0	3	0	0	1	0	2	0	0	4.76	1717.87	7.52
QETWFQNGWQGKNM	28	177	11226.1	2847	9421	17674.3	-6650	-0.396415	1.12474	0	0	0	1	1	2	0	0	1	0	1	2	0	3	0	0	1	0	2	0	0	4.29	1735.91	7.55
QETWFQNGWQGKNN	49	95	8130.5	2470	13111	17898	-10880	-0.658546	1.1914	0	0	0	1	1	2	0	0	1	0	0	3	0	3	0	0	1	0	2	0	0	2.46	1718.81	7.96
QETWFQNGWQGKNP	48	172.5	7497.92	2466.5	8211.5	17467.9	-3390.75	-0.232493	0.909372	0	0	0	1	1	2	0	0	1	0	0	2	1	3	0	0	1	0	2	0	0	3.78	1701.83	10.47
QETWFQNGWQGKNQ	56	135	10994.8	2709	14550.5	19505.4	-8369	-0.429062	1.33977	0	0	0	1	1	2	0	0	1	0	0	2	0	4	0	0	1	0	2	0	0	2.84	1732.84	7.7
QETWFQNGWQGKNR	9	181	13681.1	2677	4902	16070.6	-2225	-0.138451	1.60254	0	0	0	1	1	2	0	0	1	0	0	2	0	3	1	0	1	0	2	0	1	2.05	1760.9	7.52
QETWFQNGWQGKNS	21	53	6076.14	2683	14576	18149.5	-9592	-0.539151	0.694695	0	0	0	1	1	2	0	0	1	0	0	2	0	3	0	1	1	0	2	0	0	3.02	1691.79	7.81
QETWFQNGWQGKNT	28	32	10755.3	2602	5757	17108.2	-2995	-0.175062	1.41911	0	0	0	1	1	2	0	0	1	0	0	2	0	3	0	0	2	0	2	0	0	3.32	1705.82	7.97
QETWFQNGWQGKNV	41	129	6368.66	2275	7448	13690	-5173	-0.377868	1.02941	0	0	0	1	1	2	0	0	1	0	0	2	0	3	0	0	1	1	2	0	0	4.28	1703.84	7.92
QETWFQNGWQGKNW	4	280	14904.8	12527	10647	11885.5	-590	-0.0496404	0.191197	0	0	0	1	1	2	0	0	1	0	0	2	0	3	0	0	1	0	3	0	0	5.31	1790.93	7.8
QETWFQNGWQGKNY	46	100	21318.7	20724	21149	15687.6	-425	-0.0270914	0.0970289	0	0	0	1	1	2	0	0	1	0	0	2	0	3	0	0	1	0	2	1	0	4.02	1767.89	7.84
QETWFQNGWQGKPP	38	143	9113.62	2709	6731	16710.1	-4035	-0.241471	1.19942	0	0	0	1	1	2	0	0	1	0	0	1	2	3	0	0	1	0	2	0	0	5.1	1684.85	12.98
QETWFQNGWQGKQP	48	269	4145.48	2074	2784	17440.5	-672	-0.0385309	0.692539	0	0	0	1	1	2	0	0	1	0	0	1	1	4	0	0	1	0	2	0	0	4.16	1715.86	10.21
QETWFQNGWQGKRP	38	31	11435.6	2636	12372.5	18598.3	-9736.5	-0.523515	1.46747	0	0	0	1	1	2	0	0	1	0	0	1	1	3	1	0	1	0	2	0	1	3.37	1743.92	10.03
QETWFQNGWQGKSP	60	167	7975.94	2558	7460	15870.2	-4632	-0.307478	1.33705	0	0	0	1	1	2	0	0	1	0	0	1	1	3	0	1	1	0	2	0	0	4.34	1674.81	10.32
QETWFQNGWQGKTP	29	173	15563.3	3105	14984	17107.1	-2080	-0.100298	1.1418	0	0	0	1	1	2	0	0	1	0	0	1	1	3	0	0	2	0	2	0	0	4.64	1688.84	10.48
QETWFQNGWQGKVP	60	276	12433.8	2903	13111	16929.9	-10208	-0.549555	1.39563	0	0	0	1	1	2	0	0	1	0	0	1	1	3	0	0	1	1	2	0	0	5.6	1686.86	10.43
QETWFQNGWQGKWP	44	220	17644.4	7108	6565	15071.3	3834	0.254391	0.909199	0	0	0	1	1	2	0	0	1	0	0	1	1	3	0	0	1	0	3	0	0	6.63	1773.95	10.31
QETWFQNGWQGKYP	13	187	15982.3	11741	14129	14503.7	-4111	-0.312969	0.208535	0	0	0	1	1	2	0	0	1	0	0	1	1	3	0	0	1	0	2	1	0	5.34	1750.91	10.35
QETWFQNGWQGLNP	14	31	25016.5	20885.5	9421	19660.2	10658	0.621117	0.180481	0	0	0	1	1	2	0	0	0	1	0	2	1	3	0	0	1	0	2	0	-1	6.47	1686.82	10.42
QETWFQNGWQGMNP	32	145	16750	6970	11791	15737.5	-3765	-0.239237	0.735712	0	0	0	1	1	2	0	0	0	0	1	2	1	3	0	0	1	0	2	0	-1	6	1704.86	10.45
QETWFQNGWQGNNP	58	34	16069.7	13740	18846.5	13021.6	-6803.5	-0.40493	0.169381	0	0	0	1	1	2	0	0	0	0	0	3	1	3	0	0	1	0	2	0	-1	4.17	1687.76	10.86
QETWFQNGWQGPNP	17	232	12371.3	10188.5	12272	12248.4	-2083.5	-0.177993	0.169271	0	0	0	1	1	2	0	0	0	0	0	2	2	3	0	0	1	0	2	0	-1	5.49	1670.78	13.37
QETWFQNGWQGQNP	74	72	12594.7	7605	10314	14338.6	-5786	-0.403319	0.400789	0	0	0	1	1	2	0	0	0	0	0	2	1	4	0	0	1	0	2	0	-1	4.55	1701.79	10.6
QETWFQNGWQGRNP	16	148	10466.7	2727	10459	13930.2	-7455	-0.535167	1.25946	0	0	0	1	1	2	0	0	0	0	0	2	1	3	1	0	1	0	2	0	0	3.76	1729.85	10.42
QETWFQNGWQGSNP	41	46	18928.3	17228	7473	18498.6	-753	-0.0407057	0.105156	0	0	0	1	1	2	0	0	0	0	0	2	1	3	0	1	1	0	2	0	-1	4.73	1660.74	10.71
QETWFQNGWQGTNP	21	61	19513.5	15512	10019	13316.2	5493	0.307236	0.179887	0	0	0	1	1	2	0	0	0	0	0	2	1	3	0	0	2	0	2	0	-1	5.03	1674.77	10.87
QETWFQNGWQGVNP	28	134	17630.4	13190	19981	19086.3	956	0.0734533	0.290167	0	0	0	1	1	2	0	0	0	0	0	2	1	3	0	0	1	1	2	0	-1	5.99	1672.79	10.82
QETWFQNGWQGWNP	22	168	19254.9	18139.5	12307	12035.2	5832.5	0.49863	0.098473	0	0	0	1	1	2	0	0	0	0	0	2	1	3	0	0	1	0	3	0	-1	7.02	1759.88	10.7
QETWFQNGWQGYNP	63	170	25890.5	23598	9167	14202.4	14431	0.899987	0.0927126	0	0	0	1	1	2	0	0	0	0	0	2	1	3	0	0	1	0	2	1	-1	5.73	1736.84	10.74
QETWFQNGWQHKNP	25	119	8713.61	2753	8950	16598.3	-6455	-0.525643	1.05569	0	0	0	1	1	1	1	0	1	0	0	2	1	3	0	0	1	0	2	0	0.1	3.91	1781.92	10.08
QETWFQNGWQIKNP	54	217	11806	3136	16785	15217.2	-11264	-0.740216	1.28809	0	0	0	1	1	1	0	1	1	0	0	2	1	3	0	0	1	0	2	0	0	5.58	1757.94	9.88
QETWFQNGWQKKNP	51	80	4594.37	2489	18146	17568.2	-15507	-0.842743	0.612951	0	0	0	1	1	1	0	0	2	0	0	2	1	3	0	0	1	0	2	0	1	2.79	1772.95	9.73
QETWFQNGWQLKNP	35	253	3731.74	2300	4104	12384.1	-1804	-0.145671	0.483965	0	0	0	1	1	1	0	0	1	1	0	2	1	3	0	0	1	0	2	0	0	5.48	1757.94	9.68
QETWFQNGWQMKNP	67	220	7544.35	2338	5147	15796.6	-3124	-0.195768	1.09647	0	0	0	1	1	1	0	0	1	0	1	2	1	3	0	0	1	0	2	0	0	5.01	1775.98	9.71
QETWFQNGWQNKNP	41	230	5580.28	2256	11530	16798.6	-9274	-0.539047	0.905646	0	0	0	1	1	1	0	0	1	0	0	3	1	3	0	0	1	0	2	0	0	3.18	1758.88	10.12
QETWFQNGWQPKNP	50	201	9589.99	2533	4311	13438.8	-1452	-0.11129	1.20257	0	0	0	1	1	1	0	0	1	0	0	2	2	3	0	0	1	0	2	0	0	4.5	1741.9	12.63
QETWFQNGWQQKNP	47	139	7109.27	2639	12140	15269.6	-9620	-0.636272	0.776815	0	0	0	1	1	1	0	0	1	0	0	2	1	4	0	0	1	0	2	0	0	3.56	1772.91	9.86
QETWFQNGWQRKNP	51	251	9773.89	2702	23549	22168.7	-20847	-0.940379	1.28572	0	0	0	1	1	1	0	0	1	0	0	2	1	3	1	0	1	0	2	0	1	2.77	1800.97	9.68
QETWFQNGWQSKNP	14	124	3676.98	2319	10477	17494.3	-7926	-0.473175	0.471795	0	0	0	1	1	1	0	0	1	0	0	2	1	3	0	1	1	0	2	0	0	3.74	1731.86	9.97
QETWFQNGWQTKNP	20	187	9433.75	2671	6505	15338.2	-3834	-0.255507	1.26184	0	0	0	1	1	1	0	0	1	0	0	2	1	3	0	0	2	0	2	0	0	4.04	1745.89	10.13
QETWFQNGWQVKNP	64	92	11331	2947	11737.5	14280.2	-8762	-0.613579	0.739949	0	0	0	1	1	1	0	0	1	0	0	2	1	3	0	0	1	1	2	0	0	5	1743.91	10.08
QETWFQNGWQWKNP	75	205	10359.8	2715	11075	16016	-2288	-0.168811	1.13786	0	0	0	1	1	1	0	0	1	0	0	2	1	3	0	0	1	0	3	0	0	6.03	1831	9.96
QETWFQNGWQYKNP	12	203	14486.7	5688	8705	17181.5	-3658	-0.212128	0.934872	0	0	0	1	1	1	0	0	1	0	0	2	1	3	0	0	1	0	2	1	0	4.74	1807.96	10
QETWFQNGWRGKNP	53	54	7501.86	2193	11288	15049.5	-9095	-0.672043	1.02561	0	0	0	1	1	2	0	0	1	0	0	2	1	2	1	0	1	0	2	0	1	2.99	1729.89	10.29
QETWFQNGWSGKNP	41	61	7580.35	2514	20292	19489.4	-16507	-0.766741	1.10368	0	0	0	1	1	2	0	0	1	0	0	2	1	2	0	1	1	0	2	0	0	3.96	1660.78	10.58
QETWFQNGWTGKNP	14	249	6151.6	2350	14154	16329.3	-11508	-0.704745	0.843663	0	0	0	1	1	2	0	0	1	0	0	2	1	2	0	0	2	0	2	0	0	4.26	1674.81	10.74
QETWFQNGWVGKNP	71	218	14650.8	9780	3237	17717.2	-736	-0.0372858	0.117693	0	0	0	1	1	2	0	0	1	0	0	2	1	2	0	0	1	1	2	0	0	5.22	1672.83	10.69
QETWFQNGWWGKNP	9	104	12680.5	3978	17442	18126.8	-14513	-0.71985	1.32513	0	0	0	1	1	2	0	0	1	0	0	2	1	2	0	0	1	0	3	0	0	6.25	1759.92	10.57
QETWFQNGWYGKNP	78	120	9445.96	2787	10562	15254.2	-6342	-0.593949	1.10602	0	0	0	1	1	2	0	0	1	0	0	2	1	2	0	0	1	0	2	1	0	4.96	1736.88	10.61
QETWFQNGYQGKNP	23	163	3510.77	2325	11706	16582.1	-9463	-0.570675	0.412115	0	0	0	1	1	2	0	0	1	0	0	2	1	3	0	0	1	0	1	1	0	2.49	1678.79	10.51
QETWFQNHWQGKNP	21	23	9114.98	2727	14953	16357.8	-12226	-0.805192	0.79034	0	0	0	1	1	1	1	0	1	0	0	2	1	3	0	0	1	0	2	0	0.1	3.91	1781.92	10.08
QETWFQNIWQGKNP	11	99	5734.29	2545	9145	19725.7	-5211	-0.264174	0.812333	0	0	0	1	1	1	0	1	1	0	0	2	1	3	0	0	1	0	2	0	0	5.58	1757.94	9.88
QETWFQNKWQGKNP	26	191	8628.39	2658	8309	17156.7	-5852	-0.360623	1.17748	0	0	0	1	1	1	0	0	2	0	0	2	1	3	0	0	1	0	2	0	1	2.79	1772.95	9.73
QETWFQNLWQGKNP	72	174	8555.12	2897	10848	16452.6	-6625	-0.472509	1.0008	0	0	0	1	1	1	0	0	1	1	0	2	1	3	0	0	1	0	2	0	0	5.48	1757.94	9.68
QETWFQNMWQGKNP	64	123	12138.9	4949.5	11310	13980.9	-6816.5	-0.487558	0.897132	0	0	0	1	1	1	0	0	1	0	1	2	1	3	0	0	1	0	2	0	0	5.01	1775.98	9.71
QETWFQNNWQGKNP	70	82	5369.64	2250	7055	17069	-4887	-0.411506	0.820829	0	0	0	1	1	1	0	0	1	0	0	3	1	3	0	0	1	0	2	0	0	3.18	1758.88	10.12
QETWFQNPWQGKNP	22	148	5941.48	2338	9223.5	16435.2	-4601	-0.279948	0.574124	0	0	0	1	1	1	0	0	1	0	0	2	2	3	0	0	1	0	2	0	0	4.5	1741.9	12.63
QETWFQNQWQGKNP	59	147	5514.07	2331	11219	17530.7	-9045	-0.566273	0.748719	0	0	0	1	1	1	0	0	1	0	0	2	1	4	0	0	1	0	2	0	0	3.56	1772.91	9.86
QETWFQNRWQGKNP	70	114	5477.35	2300	9183	18380.3	-6801	-0.501308	0.867712	0	0	0	1	1	1	0	0	1	0	0	2	1	3	1	0	1	0	2	0	1	2.77	1800.97	9.68
QETWFQNSWQGKNP	36	33	5970.53	2344	3400	15905.6	-484	-0.0304295	0.716218	0	0	0	1	1	1	0	0	1	0	0	2	1	3	0	1	1	0	2	0	0	3.74	1731.86	9.97
QETWFQNTWQGKNP	69	184	12440.2	3042	5732	15706.9	-3451	-0.219712	1.40842	0	0	0	1	1	1	0	0	1	0	0	2	1	3	0	0	2	0	2	0	0	4.04	1745.89	10.13
QETWFQNVWQGKNP	79	242	3726.12	2017	3620	16828.4	-1527	-0.0907395	0.576769	0	0	0	1	1	1	0	0	1	0	0	2	1	3	0	0	1	1	2	0	0	5	1743.91	10.08
QETWFQNWWQGKNP	25	185	9331.02	2762	11999	13484.8	-9246	-0.685662	1.12992	0	0	0	1	1	1	0	0	1	0	0	2	1	3	0	0	1	0	3	0	0	6.03	1831	9.96
QETWFQNYWQGKNP	66	58	8241.19	2595	10911	12785.3	-8316	-0.445497	0.976131	0	0	0	1	1	1	0	0	1	0	0	2	1	3	0	0	1	0	2	1	0	4.74	1807.96	10
QETWFQPGWQGKNP	41	197	15475	4625.5	11565	19469.7	-9064	-0.584889	1.1955	0	0	0	1	1	2	0	0	1	0	0	1	2	3	0	0	1	0	2	0	0	5.1	1684.85	12.98
QETWFQQGWQGKNP	65	19	13481	2797	3331	16107.9	-1169	-0.0778096	1.09454	0	0	0	1	1	2	0	0	1	0	0	1	1	4	0	0	1	0	2	0	0	4.16	1715.86	10.21
QETWFQRGWQGKNP	41	195	8653.84	2646	18127	17283.9	-15048	-0.881941	1.16909	0	0	0	1	1	2	0	0	1	0	0	1	1	3	1	0	1	0	2	0	1	3.37	1743.92	10.03
QETWFQSGWQGKNP	30	131	6226.94	2401	6518	18763.5	-4438	-0.222995	0.953	0	0	0	1	1	2	0	0	1	0	0	1	1	3	0	1	1	0	2	0	0	4.34	1674.81	10.32
QETWFQTGWQGKNP	43	208	11509.1	2749.5	17608.5	18052.9	-14975.5	-0.915933	1.41031	0	0	0	1	1	2	0	0	1	0	0	1	1	3	0	0	2	0	2	0	0	4.64	1688.84	10.48
QETWFQVGWQGKNP	31	19	8540.7	2445	4955.5	14979.7	-2592.5	-0.179165	1.06108	0	0	0	1	1	2	0	0	1	0	0	1	1	3	0	0	1	1	2	0	0	5.6	1686.86	10.43
QETWFQWGWQGKNP	63	144	8736.44	3262	9421	16317.5	-7108	-0.397139	0.985162	0	0	0	1	1	2	0	0	1	0	0	1	1	3	0	0	1	0	3	0	0	6.63	1773.95	10.31
QETWFQYGWQGKNP	63	85	11008.4	3180	12778	14934	-9057	-0.620762	1.20875	0	0	0	1	1	2	0	0	1	0	0	1	1	3	0	0	1	0	2	1	0	5.34	1750.91	10.35
QETWFRNGWQGKNP	28	128	4369.46	2463	6964	19750.2	-4708	-0.282481	0.118601	0	0	0	1	1	2	0	0	1	0	0	2	1	2	1	0	1	0	2	0	1	2.99	1729.89	10.29
QETWFSNGWQGKNP	11	78	3165.09	2388	13736.5	18954.7	-11295	-0.538514	0.281725	0	0	0	1	1	2	0	0	1	0	0	2	1	2	0	1	1	0	2	0	0	3.96	1660.78	10.58
QETWFTNGWQGKNP	53	216	5997.4	2489	5735	19460.3	-3246	-0.154289	0.849758	0	0	0	1	1	2	0	0	1	0	0	2	1	2	0	0	2	0	2	0	0	4.26	1674.81	10.74
QETWFVNGWQGKNP	71	244	2661.61	2287	3557	18555	-1270	-0.0780145	0.156138	0	0	0	1	1	2	0	0	1	0	0	2	1	2	0	0	1	1	2	0	0	5.22	1672.83	10.69
QETWFWNGWQGKNP	59	213	10601	3633	21352.5	19012.5	-17719.5	-0.759928	1.13814	0	0	0	1	1	2	0	0	1	0	0	2	1	2	0	0	1	0	3	0	0	6.25	1759.92	10.57
QETWFYNGWQGKNP	42	138	10365.4	2935	15437	21436.7	-12502	-0.583204	1.16087	0	0	0	1	1	2	0	0	1	0	0	2	1	2	0	0	1	0	2	1	0	4.96	1736.88	10.61
QETWGQNGWQGKNP	49	174	7249.87	2608	18960	18966.5	-16101	-0.848919	1.0224	0	0	0	1	0	3	0	0	1	0	0	2	1	3	0	0	1	0	2	0	0	1.99	1611.7	10.93
QETWHQNGWQGKNP	33	158	7354.6	2564	10685	17253.8	-8064	-0.488392	1.05376	0	0	0	1	0	2	1	0	1	0	0	2	1	3	0	0	1	0	2	0	0.1	2.12	1691.79	10.54
QETWIQNGWQGKNP	15	125	7587.22	2507	8705	19090.8	-6198	-0.269054	1.10738	0	0	0	1	0	2	0	1	1	0	0	2	1	3	0	0	1	0	2	0	0	3.79	1667.81	10.34
QETWKQNGWQGKNP	60	221	6183.59	2476	3721	16555.1	-1565	-0.0775398	0.872947	0	0	0	1	0	2	0	0	2	0	0	2	1	3	0	0	1	0	2	0	1	1	1682.82	10.19
QETWLQNGWQGKNP	57	225	2574.17	2438	12407	16714.9	-9969	-0.54903	0.191528	0	0	0	1	0	2	0	0	1	1	0	2	1	3	0	0	1	0	2	0	0	3.69	1667.81	10.14
QETWMQNGWQGKNP	21	105	5701.32	2476	13080	15992.1	-10818	-0.676457	0.834053	0	0	0	1	0	2	0	0	1	0	1	2	1	3	0	0	1	0	2	0	0	3.22	1685.85	10.17
QETWNQNGWQGKNP	56	136	2805.14	2325	11760	17441.6	-9435	-0.540949	0.204742	0	0	0	1	0	2	0	0	1	0	0	3	1	3	0	0	1	0	2	0	0	1.39	1668.75	10.58
QETWPQNGWQGKNP	34	127	6490.01	2438	12495	21542.9	-10057	-0.584655	0.979086	0	0	0	1	0	2	0	0	1	0	0	2	2	3	0	0	1	0	2	0	0	2.71	1651.77	13.09
QETWQQNGWQGKNP	65	221	5664.9	2313	7847	15926.5	-5302	-0.332904	0.895744	0	0	0	1	0	2	0	0	1	0	0	2	1	4	0	0	1	0	2	0	0	1.77	1682.78	10.32
QETWRQNGWQGKNP	42	223	4100.54	2199	6979.5	16400.6	-4905.5	-0.490781	0.68164	0	0	0	1	0	2	0	0	1	0	0	2	1	3	1	0	1	0	2	0	1	0.98	1710.84	10.14
QETWSQNGWQGKNP	62	263	16246.9	2822	2809	12138.2	-185.5	-0.0152823	1.67031	0	0	0	1	0	2	0	0	1	0	0	2	1	3	0	1	1	0	2	0	0	1.95	1641.73	10.43
QETWTQNGWQGKNP	50	250	5579.89	2507	4494	20788.4	-2433	-0.146051	0.800082	0	0	0	1	0	2	0	0	1	0	0	2	1	3	0	0	2	0	2	0	0	2.25	1655.76	10.59
QETWVQNGWQGKNP	63	184	2216.12	2130	4792	18094	-2423	-0.130832	0.0725666	0	0	0	1	0	2	0	0	1	0	0	2	1	3	0	0	1	1	2	0	0	3.21	1653.78	10.54
QETWWQNGWQGKNP	26	117	9640.86	2633	8730	17311.7	-6191	-0.34005	1.28844	0	0	0	1	0	2	0	0	1	0	0	2	1	3	0	0	1	0	3	0	0	4.24	1740.87	10.42
QETWYQNGWQGKNP	88	229	2470.11	2086	3607	16891.6	-1382	-0.0716583	0.104506	0	0	0	1	0	2	0	0	1	0	0	2	1	3	0	0	1	0	2	1	0	2.95	1717.83	10.46
QETYFQNGWQGKNP	40	72	7082.02	2482	15606	16798.4	-13124	-0.781264	1.04849	0	0	0	1	1	2	0	0	1	0	0	2	1	3	0	0	1	0	1	1	0	2.49	1678.79	10.51
QEVWFQNGWQGKNP	54	220	7837.32	2539	4550	17109.8	-2049	-0.127842	1.12713	0	0	0	1	1	2	0	0	1	0	0	2	1	3	0	0	0	1	2	0	0	4.74	1699.85	10.42
QEWWFQNGWQGKNP	50	135	11382.8	3152	25146	21783.5	-5506	-0.23037	0.203307	0	0	0	1	1	2	0	0	1	0	0	2	1	3	0	0	0	0	3	0	0	5.77	1786.94	10.3
QEYWFQNGWQGKNP	43	27	8654.86	2501	10339	17704.3	-7838	-0.442717	1.12238	0	0	0	1	1	2	0	0	1	0	0	2	1	3	0	0	0	0	2	1	0	4.48	1763.9	10.34
QFTWFQNGWQGKNP	14	250	6162.64	2539	18510	19191.8	-16003	-0.830531	0.899418	0	0	0	0	2	2	0	0	1	0	0	2	1	3	0	0	1	0	2	0	1	6.21	1719.89	10.61
QGTWFQNGWQGKNP	24	149	6991.36	2294	8711	13409.3	-6417	-0.47855	1.11175	0	0	0	0	1	3	0	0	1	0	0	2	1	3	0	0	1	0	2	0	1	4.42	1629.76	11.07
QGWQG	68	66	18304.4	15974	10987	11841.1	6163	0.540871	0.13618	0	0	0	0	0	2	0	0	0	0	0	0	0	2	0	0	0	0	1	0	0	1.81	556.58	3.27
QHTWFQNGWQGKNP	27	137	8290.43	2463	8919	13843.7	-748	-0.0540318	1.20153	0	0	0	0	1	2	1	0	1	0	0	2	1	3	0	0	1	0	2	0	1.1	4.55	1709.85	10.68
QITWFQNGWQGKNP	73	20	8538.76	2564	13761.5	15980.7	-11668.5	-0.730162	1.20305	0	0	0	0	1	2	0	1	1	0	0	2	1	3	0	0	1	0	2	0	1	6.22	1685.87	10.48
QKTWFQNGWQGKNP	51	122	2487.86	2294	6668	16591.7	-4506	-0.271581	0.0811259	0	0	0	0	1	2	0	0	2	0	0	2	1	3	0	0	1	0	2	0	2	3.43	1700.88	10.33
QLTWFQNGWQGKNP	45	233	2559.35	2482	7570.5	19317.2	-5088.5	-0.227588	0.145631	0	0	0	0	1	2	0	0	1	1	0	2	1	3	0	0	1	0	2	0	1	6.12	1685.87	10.28
QMTWFQNGWQGKNP	34	107	4749.5	2495	17278	17724	-14412	-0.813133	0.643751	0	0	0	0	1	2	0	0	1	0	1	2	1	3	0	0	1	0	2	0	1	5.65	1703.91	10.31
QNTWFQNGWQGKNP	81	97	7016.43	2294	7023.5	15067.6	-4729.5	-0.339436	1.12264	0	0	0	0	1	2	0	0	1	0	0	3	1	3	0	0	1	0	2	0	1	3.82	1686.81	10.72
QPTWFQNGWQGKNP	22	94	10856	2671	9151	16438.6	-6838	-0.518609	1.40227	0	0	0	0	1	2	0	0	1	0	0	2	2	3	0	0	1	0	2	0	1	5.14	1669.83	13.23
QQTWFQNGWQGKNP	63	129	9277.61	2652	8205	15896.3	-5635	-0.354485	1.11057	0	0	0	0	1	2	0	0	1	0	0	2	1	4	0	0	1	0	2	0	1	4.2	1700.84	10.46
QRTWFQNGWQGKNP	16	174	6451.59	2432	5059	13819.9	-2520	-0.172639	1.02061	0	0	0	0	1	2	0	0	1	0	0	2	1	3	1	0	1	0	2	0	2	3.41	1728.9	10.28
QRWHE	26	151	34768.8	31293.5	15122	14538	14706.5	1.01159	0.10652	0	0	0	1	0	0	1	0	0	0	0	0	0	1	1	0	0	0	1	0	0.1	0.51	736.8	2.1
QSTWFQNGWQGKNP	13	70	5028.37	2281	4431	19000.1	-2049	-0.161913	0.790482	0	0	0	0	1	2	0	0	1	0	0	2	1	3	0	1	1	0	2	0	1	4.38	1659.79	10.57
QTTWFQNGWQGKNP	15	96	3848.08	2331	6423	16266.8	-4092	-0.251555	0.53976	0	0	0	0	1	2	0	0	1	0	0	2	1	3	0	0	2	0	2	0	1	4.68	1673.82	10.73
QVTWFQNGWQGKNP	73	191	3091.49	2357	10264	16131.2	-7907	-0.586195	0.271264	0	0	0	0	1	2	0	0	1	0	0	2	1	3	0	0	1	1	2	0	1	5.64	1671.84	10.68
QWTWFQNGWQGKNP	29	82	10594.5	2985	11056	16689.6	-8039	-0.472146	1.42579	0	0	0	0	1	2	0	0	1	0	0	2	1	3	0	0	1	0	3	0	1	6.67	1758.93	10.56
QYTWFQNGWQGKNP	46	210	9732.73	2709	16813	18040	-14104	-0.798929	1.27891	0	0	0	0	1	2	0	0	1	0	0	2	1	3	0	0	1	0	2	1	1	5.38	1735.89	10.6
REQWFGNRWHEGYR	59	226	35150.1	31223	9987	15314.5	21199	1.39407	0.0958508	0	0	0	2	1	2	1	0	0	0	0	1	0	1	3	0	0	0	2	1	1.1	2.25	1903.08	7.13
RETWFQNGWQGKNP	65	90	12983.5	2910	8711	16802.5	-6512	-0.605625	1.49552	0	0	0	1	1	2	0	0	1	0	0	2	1	2	1	0	1	0	2	0	1	2.99	1729.89	10.29
RGWQG	54	181	13883.3	10257	13237	18642	-2024	-0.108572	0.302729	0	0	0	0	0	2	0	0	0	0	0	0	0	1	1	0	0	0	1	0	1	1.02	584.64	3.09
RRWHE	39	135	31199.6	27875	18554	14541.2	8958.5	0.410384	0.112675	0	0	0	1	0	0	1	0	0	0	0	0	0	0	2	0	0	0	1	0	1.1	-0.28	764.86	1.92
SEQWFGNRWHEGYR	42	113	32196.5	27225	22283	18220.9	6274	0.328364	0.102898	0	0	0	2	1	2	1	0	0	0	0	1	0	1	2	1	0	0	2	1	0.1	3.22	1833.97	7.42
SETWFQNGWQGKNP	51	245	14001.6	2859	12718	17141.4	-5295.5	-0.323938	0.868881	0	0	0	1	1	2	0	0	1	0	0	2	1	2	0	1	1	0	2	0	0	3.96	1660.78	10.58
SGWQG	27	62	21450.1	20606	13281	12410.5	4874	0.392733	0.119457	0	0	0	0	0	2	0	0	0	0	0	0	0	1	0	1	0	0	1	0	0	1.99	515.53	3.38
SRWHE	52	113	28037.6	25150	14796	15293.8	10354	0.677005	0.0959497	0	0	0	1	0	0	1	0	0	0	0	0	0	0	1	1	0	0	1	0	0.1	0.69	695.75	2.21
TEQWFGNRWHEGYR	71	117	21011.5	18281	10848	11300.5	7433	0.657761	0.139207	0	0	0	2	1	2	1	0	0	0	0	1	0	1	2	0	1	0	2	1	0.1	3.52	1848	7.58
TETWFQNGWQGKNP	85	94	2990.6	2055	9679	11469.8	-7624	-0.617033	0.243615	0	0	0	1	1	2	0	0	1	0	0	2	1	2	0	0	2	0	2	0	0	4.26	1674.81	10.74
TGWQG	76	224	20430.7	15106.5	3915	15668.1	4670	0.239718	0.301916	0	0	0	0	0	2	0	0	0	0	0	0	0	1	0	0	1	0	1	0	0	2.29	529.56	3.54
TRWHE	11	236	27338.4	25451.5	9949	15080.8	12323	0.735512	0.0709583	0	0	0	1	0	0	1	0	0	0	0	0	0	0	1	0	1	0	1	0	0.1	0.99	709.78	2.37
VEQWFGNRWHEGYR	77	101	29169.9	26091	13187	14898	9473.5	0.635889	0.111548	0	0	0	2	1	2	1	0	0	0	0	1	0	1	2	0	0	1	2	1	0.1	4.48	1846.02	7.53
VETWFQNGWQGKNP	80	102	10834.9	2627	10713	13673.4	-698	-0.0638944	1.26781	0	0	0	1	1	2	0	0	1	0	0	2	1	2	0	0	1	1	2	0	0	5.22	1672.83	10.69
VGWQG	59	100	16538.3	14997	12168	12983.5	2829	0.265288	0.128474	0	0	0	0	0	2	0	0	0	0	0	0	0	1	0	0	0	1	1	0	0	3.25	527.58	3.49
VRWHE	38	210	28091.2	24673.5	18042	16636.7	16260	0.78529	0.107359	0	0	0	1	0	0	1	0	0	0	0	0	0	0	1	0	0	1	1	0	0.1	1.95	707.8	2.32
WEQWFGNRWHEGYR	81	133	26225.5	23987	19802	14942.4	14991	0.817527	0.090431	0	0	0	2	1	2	1	0	0	0	0	1	0	1	2	0	0	0	3	1	0.1	5.51	1933.11	7.41
WETWFQNGWQGKNP	46	133	19434.9	17762	23449.5	18388.4	-7689	-0.493787	0.111412	0	0	0	1	1	2	0	0	1	0	0	2	1	2	0	0	1	0	3	0	0	6.25	1759.92	10.57
WGWQG	55	86	24347.6	22290	18957	13498.7	3859	0.246912	0.0916174	0	0	0	0	0	2	0	0	0	0	0	0	0	1	0	0	0	0	2	0	0	4.28	614.67	3.37
WRWHE	32	117	24248	22624	17036.5	11540.6	7099.5	0.615176	0.0693216	0	0	0	1	0	0	1	0	0	0	0	0	0	0	1	0	0	0	2	0	0.1	2.98	794.89	2.2
YEQWFGNRWHEGYR	18	100	26393	23754	13064	15474.2	9617	0.624526	0.105349	0	0	0	2	1	2	1	0	0	0	0	1	0	1	2	0	0	0	2	2	0.1	4.22	1910.07	7.45
YETWFQNGWQGKNP	23	165	4780.07	2369	10066	14621.8	-7697	-0.526405	0.701987	0	0	0	1	1	2	0	0	1	0	0	2	1	2	0	0	1	0	2	1	0	4.96	1736.88	10.61
YGWQG	43	257	24541	22700.5	9673	14047.3	11937	0.849773	0.10465	0	0	0	0	0	2	0	0	0	0	0	0	0	1	0	0	0	0	1	1	0	2.99	591.63	3.41
YRWHE	78	96	19578.8	18881	12765	11240.3	6873.5	0.822472	0.0583266	0	0	0	1	0	0	1	0	0	0	0	0	0	0	1	0	0	0	1	1	0.1	1.69	771.85	2.24
